# Supplementary material for: Therapeutic response to four artemisinin-based combination therapies in Angola, 2021
Source: Antimicrob Agents Chemother. 2024 Feb 29;68(4):e01525-23. doi: 10.1128/aac.01525-23 (PMC10989004; doi:10.1128/aac.01525-23)
Supplement: Supplemental Table S3 — Genotyping database. [file aac.01525-23-s0002.xlsx]

## Sheet: Supplemental Table S3
Supplemental Table S3. Microsatellite lengths measured in paired samples from late treatment failures in therapeutic efficacy monitoring in Angola, 2021
		313			383			TA1					POLYA				PFPK2					2490			TA109					Individual marker calls							Counting		Bayesian
Sample ID	Site	313_1	313_2	313_3	383_1	383_2	383_3	TA1_1	TA1_2	TA1_3	TA1_4	TA1_5	POLYA_1	POLYA_2	POLYA_3	POLYA_4	PFPK2_1	PFPK2_2	PFPK2_3	PFPK2_4	PFPK2_5	2490_1	2490_2	2490_3	TA109_1	TA109_2	TA109_3	TA109_4	TA109_5	313	383	TA1	POLYA	PFPK2	2490	TA109	Number of Matching Loci	Number of loci	Prob. of recrudescence
BD21-002 Day 0	Benguela	248			133			174					153				159					78			172					NI	NI	NI	NI	NI	NI	NI	0	7	0
BD21-002 Day Failure	Benguela	246			123			177					105				183					81			184
BD21-040 Day 0	Benguela	230			137			162					159				162	171				81			160					NI	NI	NI	R	NI	NI	NI	1	7	0
BD21-040 Day Failure	Benguela	222			123			171					159				183					72			178
BD21-041 Day 0	Benguela	238			123	139		177					162	165			168	171				81			184					R	R	R	R	R	R	R	7	7	0.999333
BD21-041 Day Failure	Benguela	238			123	141		177					162	165			168	171				81			184
BD21-053 Day 0	Benguela	210			123	129		165	168	177	183		153	165			162	168	180			75	78	81	160					NI	R	IND	NI	R	IND	NI	2	5	0.766
BD21-053 Day Failure	Benguela	218			129								129	138			168								124	184	196	199
BD21-075 Day 0	Benguela	220			145			162					138				180					81			172					NI	NI	NI	NI	NI	R	NI	1	7	0
BD21-075 Day Failure	Benguela	236			141			171					165				159					81			175
BD21-099 Day 0	Benguela	208			99	131		162	174				156				165	168	177			72	81		124	160				NI	NI	NI	R	NI	R	NI	2	7	0
BD21-099 Day Failure	Benguela	230			151			168					156				183					81			163
BP21-233 Day 0	Benguela	226			139			174	192				156	168			159	162	177			72	81		172	175				R	NI	NI	NI	R	NI	NI	2	7	0
BP21-233 Day Failure	Benguela	226			155			165					180				177					93			163
BP21-237 Day 0	Benguela	232			135			153					162				168					81			199					NI	NI	NI	NI	R	R	NI	2	7	0.000333333
BP21-237 Day Failure	Benguela	218	240		123	133		168	174				150	159			156	168	171			78	81		163	175
BP21-238 Day 0	Benguela	232			137			153					165				168					81			196					IND	NI	IND	NI	R	R	NI	2	5	0
BP21-238 Day Failure	Benguela				147								141	285			168					81			124	199
BP21-240 Day 0	Benguela	248			123			201					153				159					72			163					NI	NI	NI	R	NI	R	NI	2	7	0
BP21-240 Day Failure	Benguela	220			143			162					153				165					72			124	175	199
BP21-241 Day 0	Benguela	232			135			153					162				168					81			196					NI	NI	NI	NI	R	NI	NI	1	7	0
BP21-241 Day Failure	Benguela	222	226		141			174	177				153	156	213		165	168				72			124	148	160	199
BP21-243 Day 0	Benguela	264			123			168					165				177					81			175					NI	R	NI	NI	NI	NI	NI	1	7	0
BP21-243 Day Failure	Benguela	244			123			186					153				162					75			157	160
BP21-245 Day 0	Benguela	226			125			159					159	177			171	177	186			81			160	175				NI	IND	NI	IND	NI	IND	NI	0	4	0.279
BP21-245 Day Failure	Benguela	218						141									216								124	157	199
BP21-273 Day 0	Benguela	240			123			171					174				171					81			160					NI	R	NI	NI	NI	R	NI	2	7	0
BP21-273 Day Failure	Benguela	250	254	264	123			141	162				165	315			168	186				81			124	172	184	199	211
BP21-274 Day 0	Benguela	240			123			171					174				171					81			160					NI	NI	R	NI	NI	R	NI	2	7	0
BP21-274 Day Failure	Benguela	228			141			171					144	153			168					81			163
BP21-280 Day 0	Benguela	238			141			165					153				162	171	204			81			172	175	184	187		NI	NI	NI	NI	NI	R	R	2	7	0.161
BP21-280 Day Failure	Benguela	220			131			174	180				144	150			168					72	81		160	172
BP21-281 Day 0	Benguela	238			127			174					156				168					81			175					NI	NI	NI	NI	NI	R	NI	1	7	0
BP21-281 Day Failure	Benguela	230			139			159	183				153	159			171					72	81		154	160
BP21-294 Day 0	Benguela	230			137			165					150				159					81			175					NI	NI	NI	NI	NI	R	NI	1	7	0
BP21-294 Day Failure	Benguela	242	254		143			177					156	162			162	168				81			133	160
BP21-303 Day 0	Benguela	242			147			162					150				201					81			166					NI	NI	NI	NI	NI	R	NI	1	7	0
BP21-303 Day Failure	Benguela	272			123			165					162				171					81			163
LL21-008 Day 0	Lunda Sul	230	252		139			165					147				177					78			187					NI	NI	NI	NI	NI	NI	NI	0	7	0.179667
LL21-008 Day Failure	Lunda Sul	242			149			141	159				111	156	351		150					72			124	133	184	199
LL21-010 Day 0	Lunda Sul	256			123			171					159				183					75			187					NI	R	R	R	R	NI	R	5	7	0.997667
LL21-010 Day Failure	Lunda Sul	246	284		123			171					111	159			183					72			124	187	199
LL21-027 Day 0	Lunda Sul	218	224	238	123	137		174					141	156	165		165	171				78	81		166	178				IND	NI	IND	IND	IND	IND	NI	0	2	0
LL21-027 Day Failure	Lunda Sul				181																				199
LL21-037 Day 0	Lunda Sul	236			123			159	192				150				171	189				81			160	163	175			NI	R	NI	NI	NI	NI	NI	1	7	0
LL21-037 Day Failure	Lunda Sul	242			123			168					141	177			159					75			172	199
LL21-038 Day 0	Lunda Sul	230			123			177					162				162	171				81			160	175				NI	NI	IND	NI	IND	IND	NI	0	4	0
LL21-038 Day Failure	Lunda Sul	234			135								135	462											97	124	199
LL21-054 Day 0	Lunda Sul	264			131			171					159				183	186				84			196					R	R	R	R	R	IND	NI	5	6	0.996
LL21-054 Day Failure	Lunda Sul	264			131			171					159				186								124	199	223
LL21-061 Day 0	Lunda Sul	242	248		141			165	168				153				168	171	186			81			160	172	175			R	NI	NI	NI	R	R	R	4	7	0.896
LL21-061 Day Failure	Lunda Sul	242			137			174					147				186					81			172
LL21-077 Day 0	Lunda Sul	224	236		123	143		165					153	183			165	186				81			163	172				R	R	IND	R	R	NI	R	5	6	0.898
LL21-077 Day Failure	Lunda Sul	236			143								153				186					78			109	124	163	184	199
LL21-083 Day 0	Lunda Sul	236			123			165					171				165					81			148					NI	R	IND	NI	NI	IND	NI	1	5	0
LL21-083 Day Failure	Lunda Sul	218	244		123								192	210			213								124	133	199
LL21-084 Day 0	Lunda Sul	244			147			159					153				174					81			184					IND	NI	IND	NI	NI	IND	NI	0	4	0
LL21-084 Day Failure	Lunda Sul				181								138				168								124	199
LL21-086 Day 0	Lunda Sul	238			131	139		177					150	165			168	189				81	84		163	184				NI	NI	NI	R	NI	R	NI	2	7	0
LL21-086 Day Failure	Lunda Sul	232			125	141		171					165				186					81			124	175
LL21-089 Day 0	Lunda Sul	254			123			159	165				159				177	186				81			160	178				R	NI	R	R	R	R	R	6	7	0.999667
LL21-089 Day Failure	Lunda Sul	254			125			159					159				186					81			178
LL21-094 Day 0	Lunda Sul	218	222		143			159	165				144	150	153	177	165	168	174			78	81		163	175				NI	NI	NI	R	R	R	R	4	7	0.67
LL21-094 Day Failure	Lunda Sul	258			163			162					150	228			165					78			121	175	199
ZL21-203 Day 0	Zaire	240	246		173			168	171				159	180			165	171				81			172	178				R	R	R	R	R	R	R	7	7	1
ZL21-203 Day Failure	Zaire	240			159	173		168					180				171					81			172	178	199
ZL21-204 Day 0	Zaire	224			145			162					159				165					78			175					NI	NI	NI	NI	NI	NI	NI	0	7	0
ZL21-204 Day Failure	Zaire	234			143			195					102				177					84			199
ZL21-209 Day 0	Zaire	248			123	135		165	174				144	153	162		162	168				75	84		163	172	175			NI	NI	NI	NI	R	NI	R	2	7	0.00766667
ZL21-209 Day Failure	Zaire	228			137	143		162	180	183			150	168			168	189				72	81		172	184
ZL21-218 Day 0	Zaire	252			123			183					156				162					81			163					IND	NI	IND	NI	NI	IND	NI	0	4	0
ZL21-218 Day Failure	Zaire				137								135				183								133	199
ZL21-224 Day 0	Zaire	230			141			159					144				165					81			175					NI	NI	NI	R	NI	R	NI	2	7	0
ZL21-224 Day Failure	Zaire	226	250		171			168	183				144				159					81			160	199
ZL21-227 Day 0	Zaire	230			125			171					141	162			171					72	81		172	175				NI	NI	NI	NI	NI	NI	R	1	7	0.0703333
ZL21-227 Day Failure	Zaire	228	234		123			168					156				168					87			172
ZL21-229 Day 0	Zaire	246			137			162					159				168					81			172					NI	NI	NI	NI	R	R	R	3	7	0.0573333
ZL21-229 Day Failure	Zaire	226	256		131	139		126					186				168	192	231			72	78	81	172	175
ZL21-233 Day 0	Zaire	234			147			177					141	144			186					72			160	175				NI	R	NI	R	R	NI	NI	3	7	0.948667
ZL21-233 Day Failure	Zaire	236			147			168					144	162			186					81			163
ZL21-236 Day 0	Zaire	246			145			159					180				165					75			160					NI	NI	NI	NI	NI	NI	NI	0	7	0
ZL21-236 Day Failure	Zaire	236			171			168					150				162					81			175
ZL21-242 Day 0	Zaire	222			139			198					156				168	189				81			175					NI	NI	NI	NI	R	NI	NI	1	7	0.332
ZL21-242 Day Failure	Zaire	240			137			165					153				132	168				87			124	160	199
ZL21-245 Day 0	Zaire	228	234		125	131		162	165	183			156	159	177		159	165				78	81		163	175	184			R	NI	R	R	R	R	R	6	7	0.993333
ZL21-245 Day Failure	Zaire	234			151			165					159				159					81			163
ZL21-255 Day 0	Zaire	230			141			171					144				168					87			163					NI	NI	NI	NI	NI	NI	R	1	7	0
ZL21-255 Day Failure	Zaire	236			137			165	174				153	156	162		165	186				81			163	172	199
ZL21-260 Day 0	Zaire	218	226	238	123	137		159	162	165	168	171	150	153	171		165	168	189			81	84		175	184	199			R	R	NI	R	R	R	R	6	7	0.856667
ZL21-260 Day Failure	Zaire	226	238		123			141	174				153				165	171				81			175	196	199
ZL21-262 Day 0	Zaire	248			163			168					150				168					81			187					R	R	R	R	R	R	R	7	7	1
ZL21-262 Day Failure	Zaire	248			163	195		168					150				168					81			187
ZL21-263 Day 0	Zaire	234	254		133			177	183				153	156			162	183				78	87		160	172				R	R	R	R	R	R	R	7	7	1
ZL21-263 Day Failure	Zaire	234	254		133			177					153				162					78			160
ZL21-264 Day 0	Zaire	252			125			165					150				180					87			175					NI	NI	NI	NI	NI	NI	NI	0	7	0
ZL21-264 Day Failure	Zaire	224			145			168					102				159					78			172
ZL21-269 Day 0	Zaire	250			135			168					159				171	183				78	81		172					R	R	R	R	R	R	R	7	7	1
ZL21-269 Day Failure	Zaire	210	250		135			168					150	159			171	183				78	81		172
ZL21-287 Day 0	Zaire	244			123			177					147				186					81			184					R	R	R	R	R	R	R	7	7	1
ZL21-287 Day Failure	Zaire	244			123			177					147				186					81			184
ZL21-289 Day 0	Zaire	210			125	139		171	174				144	150	162	177	165	171	177			78	81	87	160	163				NI	NI	NI	R	R	R	NI	3	7	0.444
ZL21-289 Day Failure	Zaire	254			173			159					150				165					78			172	199
ZL21-291 Day 0	Zaire	246			123	151		159					159	162			168	174				81	84		172	181				NI	NI	NI	NI	R	NI	NI	1	7	0
ZL21-291 Day Failure	Zaire	248			163			180					165				168					72			175
ZL21-292 Day 0	Zaire	244			139			174					174				162					78			175					R	NI	R	R	R	R	R	6	7	1
ZL21-292 Day Failure	Zaire	244			141			174					174				162					78			175
ZL21-304 Day 0	Zaire	218	232		141	151		138	168				153	156	162		159	162	177	186		78	81	84	163	175				R	R	R	R	R	R	R	7	7	0.999
ZL21-304 Day Failure	Zaire	218			139	151		138	168				156	162			159	177				78	81		175	199
ZQ21-000 Day 0	Zaire	236			137			174					156				174					81			184					NI	R	NI	NI	NI	NI	R	2	7	0
ZQ21-000 Day Failure	Zaire	246			137			168					138				159					78			184
ZQ21-001 Day 0	Zaire	236			137			174					156				174					81			184					NI	R	NI	NI	NI	NI	R	2	7	0
ZQ21-001 Day Failure	Zaire	232	246		137			168	171				138	141	159		159	162	165			72	78		175	184
ZQ21-029 Day 0	Zaire	240			143			177					141				189					81			184					NI	NI	R	NI	NI	R	NI	2	7	0
ZQ21-029 Day Failure	Zaire	232			137			153	177				171	177			162	168				81			160
ZQ21-030 Day 0	Zaire	238	248	256	141			171					162	171	177		168	177	180			81			163					R	NI	R	R	R	R	R	6	7	1
ZQ21-030 Day Failure	Zaire	248			139			171					162				180					81			163
ZQ21-031 Day 0	Zaire	240	254		139			162	177				156	183			159	162				81			163	172				NI	NI	NI	NI	R	R	R	3	7	0
ZQ21-031 Day Failure	Zaire	250			155			165					159				159					81			172
ZQ21-042 Day 0	Zaire	216			143			171					147				162					90			172					R	R	R	R	R	R	R	7	7	1
ZQ21-042 Day Failure	Zaire	216			143			171					147				162					90			172
ZQ21-044 Day 0	Zaire	238			163			159					153				186					81			175					NI	NI	NI	NI	NI	R	NI	1	7	0
ZQ21-044 Day Failure	Zaire	232			139			180					135				159					81			160
ZQ21-046 Day 0	Zaire	242			141	147		186					153				189					81			160					NI	NI	NI	R	NI	NI	NI	1	7	0.356333
ZQ21-046 Day Failure	Zaire	210			135			171	183				153	162			156	159	165			78			163
ZQ21-048 Day 0	Zaire	230			149			177					150				171					78			160					NI	R	NI	NI	NI	NI	NI	1	7	0
ZQ21-048 Day Failure	Zaire	220			149			162					171				165					81			163
ZQ21-054 Day 0	Zaire	234			145			162					150				168					78			163					R	R	R	R	R	R	R	7	7	1
ZQ21-054 Day Failure	Zaire	234			145			162					150				168					78			163
ZQ21-070 Day 0	Zaire	220			125			159					156				168					87			175					NI	NI	NI	NI	NI	NI	R	1	7	0
ZQ21-070 Day Failure	Zaire	230			139			162					171				159					78			175
ZQ21-077 Day 0	Zaire	224			123	137	145	159	165				147	159			171	186				81			175	178	184			R	NI	R	R	R	R	R	6	7	0.921667
ZQ21-077 Day Failure	Zaire	224			139			165					159				186					81			178
ZQ21-085 Day 0	Zaire	232	258		125	137		168					150	153			171	183				81			160	172	184			NI	R	R	R	R	R	NI	5	7	0.615
ZQ21-085 Day Failure	Zaire	208	234		125	139		162	168				132	138	150		171					81			175	181
ZQ21-092 Day 0	Zaire	236			123			165					156				162					81			178					NI	NI	NI	NI	NI	R	NI	1	7	0
ZQ21-092 Day Failure	Zaire	230			147			162					150				186					81			172
ZQ21-094 Day 0	Zaire	234			125			174	183				159	165			165	168				81			160	184				NI	NI	NI	NI	R	R	NI	2	7	0
ZQ21-094 Day Failure	Zaire	240	248		123	143		171	177				153				162	165				78	81		172	175
ZQ21-103 Day 0	Zaire	226	238	256	133	139		159	165				150	156			168	171	186	189	192	72	78	81	160	163	172	175	184	R	R	NI	R	R	R	R	6	7	0.987333
ZQ21-103 Day Failure	Zaire	238			139			195					150				171					78			184
NI: New Infection; R: Recrudescence; IND: Indeterminate
