# Supplementary material for: Therapeutic response to four artemisinin-based combination therapies in Angola, 2021
Source: Antimicrob Agents Chemother. 2024 Feb 29;68(4):e01525-23. doi: 10.1128/aac.01525-23 (PMC10989004; doi:10.1128/aac.01525-23)
Supplement: Supplemental Table S4 — Full clinical database. [file aac.01525-23-s0003.xlsx]

## Sheet: Supplemental Table S4 _ full da
Codigo	Provincia	Farmaco	Data de entrada	Idade	Sexo	Peso	Dose D0	Dose D1	Dose D2	Vomitos D0	Vomitos D1	Vomitos D2	Vomitos Noite D0	Vomitos Noite D1	Vomitos Noite D2	Febre D3	Dias d0	Dias d1	Dias d2	Dias d3	Dias d7	Dias d14	Dias d21	Dias d28	Dias d35	Dias d42	Dias dVNP1	Dias dVNP2	Dias dVNP3	Parasitemia d0	Parasitemia d1	Parasitemia d2	Parasitemia d3	Parasitemia d7	Parasitemia d14	Parasitemia d21	Parasitemia d28	Parasitemia d35	Parasitemia d42	Parasitemia dVNP1	Parasitemia dVNP2	Parasitemia dVNP3	Classificacao	Outra Especie d1	Outra Especie d2	Outra Especie d3	Outra Especie d7	Outra Especie d14	Outra Especie d21
BD21-000	Benguela	DP	18755	7	M	19.2	1	1	1	30,	NA	NA	NA	NA	NA	35.5	0	1	2	3	7	14	21	28	35	42	NA	NA	NA	37197.5	NA	0	0	0	0	0	0	0	0	NA	NA	NA	ACPR_8,	NA	0	0	0	0	0
BD21-001	Benguela	DP	18756	11.9167	M	28	1	1	1	NA	NA	NA	NA	NA	NA	35.9	0	1	2	3	7	14	21	28	35	42	NA	NA	NA	90237	NA	0	0	0	0	0	0	0	0	NA	NA	NA	ACPR_8,	NA	0	0	0	0	0
BD21-002	Benguela	DP	18756	11.9167	M	31.1	1	1	1	NA	NA	NA	NA	NA	NA	35.7	0	1	2	3	7	14	21	28	35	42	NA	NA	NA	12442.5	NA	0	0	0	0	0	0	0	5393.5	NA	NA	NA	FTT_FCT_2b,FT_2_para1,FTT_FCT_2d,	NA	0	0	0	0	0
BD21-003	Benguela	DP	18759	8.91667	M	21.6	1	1	1	NA	NA	NA	NA	NA	NA	36.5	0	1	2	3	7	14	21	28	35	42	NA	NA	NA	1159	NA	0	0	NA	0	0	0	0	0	NA	NA	NA	ACPR_8,	NA	0	0	0	0	0
BD21-004	Benguela	DP	18760	10	F	30	1	1	1	NA	NA	NA	NA	NA	NA	36.6	0	1	2	3	7	14	21	28	35	42	NA	NA	NA	49572	NA	0	0	0	0	0	0	0	0	NA	NA	NA	ACPR_8,	NA	0	0	0	0	0
BD21-005	Benguela	DP	18761	4	F	15.7	1	1	1	NA	NA	NA	NA	NA	NA	36.1	0	1	2	3	7	14	21	28	35	42	NA	NA	NA	3818	NA	0	0	0	0	0	0	0	0	NA	NA	NA	ACPR_8,	NA	0	0	0	0	0
BD21-006	Benguela	DP	18763	11	F	29.1	1	1	1	NA	NA	NA	NA	NA	NA	36.5	0	1	2	3	7	14	21	28	35	42	NA	NA	NA	45936	NA	0	0	0	0	0	0	0	0	NA	NA	NA	ACPR_8,	NA	0	0	0	0	0
BD21-007	Benguela	DP	18764	4.83333	M	13.7	0	1	1	NA	NA	NA	NA	NA	NA	36.7	0	1	2	3	7	14	21	28	35	42	NA	NA	NA	5711.5	NA	0	0	0	0	0	0	0	0	NA	NA	NA	ACPR_8,	NA	0	0	0	0	0
BD21-008	Benguela	DP	18764	9	M	25.3	1	1	1	NA	NA	NA	NA	NA	NA	35.7	0	1	2	3	7	14	21	28	35	42	NA	NA	NA	53578.5	NA	0	0	0	0	0	0	0	0	NA	NA	NA	ACPR_8,	NA	0	0	0	0	0
BD21-009	Benguela	DP	18764	7	M	18.9	1	1	1	NA	NA	NA	NA	NA	NA	35.7	0	1	2	3	7	14	21	28	35	42	NA	NA	NA	75397.5	NA	0	0	0	0	0	0	0	0	NA	NA	NA	ACPR_8,	NA	0	0	0	0	0
BD21-010	Benguela	DP	18766	7	M	21.3	1	1	1	NA	NA	NA	NA	NA	NA	35.9	0	1	2	3	7	14	21	28	35	42	NA	NA	NA	25922.5	NA	23	0	0	0	0	0	0	0	NA	NA	NA	ACPR_8,	NA	0	0	0	0	0
BD21-011	Benguela	DP	18766	6	F	16.2	1	1	1	NA	NA	NA	NA	NA	NA	35.5	0	1	2	3	7	14	21	28	35	42	NA	NA	NA	19750	NA	0	0	0	0	0	0	0	0	NA	NA	NA	ACPR_8,	NA	0	0	0	0	0
BD21-012	Benguela	DP	18766	6	M	17.3	1	1	1	NA	NA	NA	NA	NA	NA	36.4	0	1	2	3	7	14	21	28	35	42	NA	NA	NA	12734	NA	0	0	0	0	0	0	0	0	NA	NA	NA	ACPR_8,	NA	0	0	0	0	0
BD21-013	Benguela	DP	18767	7	F	17.5	1	1	1	NA	NA	NA	NA	NA	NA	35	0	1	2	3	7	14	21	28	35	42	NA	NA	NA	43112	NA	0	0	0	0	0	0	0	0	NA	NA	NA	ACPR_8,	NA	0	0	0	0	0
BD21-014	Benguela	DP	18767	8	F	21.1	1	1	1	NA	NA	NA	NA	NA	NA	36.3	0	1	2	3	7	14	21	28	35	42	NA	NA	NA	45647	NA	0	0	0	0	0	0	0	0	NA	NA	NA	ACPR_8,	NA	0	0	0	0	0
BD21-015	Benguela	DP	18768	10	M	24.2	1	1	1	NA	NA	NA	NA	NA	NA	36.4	0	1	2	3	7	14	21	28	35	42	NA	NA	NA	46014	NA	0	0	0	0	0	0	0	0	NA	NA	NA	ACPR_8,	NA	0	0	0	0	0
BD21-016	Benguela	DP	18770	10	F	30.3	1	1	1	NA	NA	NA	NA	NA	NA	36.3	0	1	2	3	7	14	21	28	35	42	NA	NA	NA	69904.5	NA	0	0	0	0	0	0	0	0	NA	NA	NA	ACPR_8,	NA	0	0	0	0	0
BD21-017	Benguela	DP	18771	1.5	M	8.8	1	1	1	NA	NA	NA	NA	NA	NA	35.9	0	1	2	3	7	14	21	28	33	42	NA	NA	NA	4259	NA	0	0	0	0	0	0	0	0	NA	NA	NA	ACPR_8,	NA	0	0	0	0	0
BD21-018	Benguela	DP	18771	10	M	30	1	1	1	NA	NA	NA	NA	NA	NA	36.4	0	1	2	3	7	14	21	28	35	42	NA	NA	NA	4733.5	NA	0	0	0	0	0	0	0	0	NA	NA	NA	ACPR_8,	NA	0	0	0	0	0
BD21-019	Benguela	DP	18771	11	F	39.4	1	1	1	NA	NA	NA	NA	NA	NA	37	0	1	2	3	7	14	21	28	35	42	NA	NA	NA	59442.5	NA	39	0	0	0	0	0	0	0	NA	NA	NA	ACPR_8,	NA	0	0	0	0	0
BD21-020	Benguela	DP	18771	4	M	15	1	1	1	NA	NA	NA	NA	NA	NA	35.9	0	1	2	3	7	14	21	28	35	42	NA	NA	NA	34082.5	NA	24	0	0	0	0	0	0	0	NA	NA	NA	ACPR_8,	NA	0	0	0	0	0
BD21-021	Benguela	DP	18771	2	F	10.8	1	1	1	NA	NA	NA	NA	NA	NA	35.4	0	1	2	3	7	14	28	28	35	42	NA	NA	NA	7934	NA	0	0	0	0	0	0	0	0	NA	NA	NA	ACPR_8,	NA	0	0	0	0	0
BD21-022	Benguela	DP	18772	4	F	16.4	1	1	1	NA	NA	NA	NA	NA	NA	36.5	0	1	2	3	7	14	21	28	35	42	NA	NA	NA	4692	NA	38.5	0	0	0	0	0	0	0	NA	NA	NA	ACPR_8,	NA	0	0	0	0	0
BD21-023	Benguela	DP	18778	10	M	21	1	1	1	NA	NA	NA	NA	NA	NA	36.1	0	1	2	3	7	14	21	28	35	42	NA	NA	NA	11049	NA	0	0	0	0	0	0	0	0	NA	NA	NA	ACPR_8,	NA	0	0	0	0	0
BD21-024	Benguela	DP	18781	10	M	24.1	1	1	1	NA	NA	NA	NA	NA	NA	35.6	-3	-33	-1	0	4	11	18	25	32	39	NA	NA	NA	53215.5	NA	0	0	0	0	0	0	0	0	NA	NA	NA	ACPR_8,	NA	0	0	0	0	0
BD21-025	Benguela	DP	18779	7	M	18.1	1	1	1	NA	NA	NA	NA	NA	NA	35.7	0	1	2	3	7	14	21	28	35	42	NA	NA	NA	43880.5	NA	0	0	0	0	0	0	0	0	NA	NA	NA	ACPR_8,	NA	0	0	0	0	0
BD21-026	Benguela	DP	18779	6	F	12.4	1	1	1	NA	NA	NA	NA	NA	NA	35.6	0	1	2	3	7	14	21	28	35	42	NA	NA	NA	3245.5	NA	0	0	0	0	0	0	0	0	NA	NA	NA	ACPR_8,	NA	0	0	0	0	0
BD21-027	Benguela	DP	18783	4.91667	F	11.8	1	1	1	NA	NA	NA	NA	NA	NA	35.2	0	1	2	3	7	14	21	28	35	42	NA	NA	NA	6030.5	NA	0	0	0	0	0	0	0	0	NA	NA	NA	ACPR_8,	NA	0	0	0	0	0
BD21-028	Benguela	DP	18783	4.66667	F	15	1	1	1	NA	NA	NA	NA	NA	NA	36.4	0	1	2	3	7	14	21	28	35	42	NA	NA	NA	54570	NA	0	0	0	0	0	0	0	0	NA	NA	NA	ACPR_8,	NA	0	0	0	0	0
BD21-029	Benguela	DP	18783	10	F	29.1	1	1	1	NA	NA	NA	NA	NA	NA	36.2	0	1	2	3	7	14	21	28	35	42	NA	NA	NA	42646	NA	0	0	0	0	0	0	0	0	NA	NA	NA	ACPR_8,	NA	0	0	0	0	0
BD21-030	Benguela	DP	18786	9	F	21.1	1	1	1	NA	NA	NA	NA	NA	NA	36.1	0	1	2	3	7	14	21	28	35	42	NA	NA	NA	72415.5	NA	0	0	0	0	0	0	0	0	NA	NA	NA	ACPR_8,	NA	0	0	0	0	0
BD21-031	Benguela	DP	18791	2.91667	F	10.8	1	1	1	NA	NA	NA	NA	NA	NA	35.7	0	1	2	3	7	14	21	28	35	42	NA	NA	NA	20343	NA	0	0	0	0	0	0	0	0	NA	NA	NA	ACPR_8,	NA	0	0	0	0	0
BD21-032	Benguela	DP	18791	3.83333	F	12.3	1	1	1	NA	NA	NA	NA	NA	NA	35.6	0	1	2	3	7	14	21	28	35	42	NA	NA	NA	15440	NA	45.5	0	0	0	0	0	0	0	NA	NA	NA	ACPR_8,	NA	0	0	0	0	0
BD21-033	Benguela	DP	18794	5	F	15.1	1	1	1	NA	NA	NA	NA	NA	NA	36	0	1	2	3	7	14	21	28	35	42	NA	NA	NA	30445.5	NA	0	0	0	0	0	0	0	0	NA	NA	NA	ACPR_8,	NA	0	0	0	0	0
BD21-034	Benguela	DP	18794	7	M	18.3	1	1	1	NA	NA	NA	NA	NA	NA	35.4	0	1	2	3	7	14	21	28	35	42	NA	NA	NA	5942	NA	0	0	0	0	0	0	0	0	NA	NA	NA	ACPR_8,	NA	0	0	0	0	0
BD21-035	Benguela	DP	18796	9	M	20	1	1	1	NA	NA	NA	NA	NA	NA	36.4	0	1	2	3	7	14	21	28	35	42	NA	NA	NA	27010.5	NA	71	0	0	0	0	0	0	0	NA	NA	NA	ACPR_8,	NA	0	0	0	0	0
BD21-036	Benguela	DP	18800	6	F	15.3	1	1	1	NA	NA	NA	NA	NA	NA	35.2	0	1	2	3	7	14	21	28	35	42	NA	NA	NA	38184	NA	0	0	0	0	0	0	0	0	NA	NA	NA	ACPR_8,	NA	0	0	0	0	0
BD21-037	Benguela	DP	18800	7	F	17.2	1	1	1	NA	NA	NA	NA	NA	NA	35.6	0	1	2	3	7	14	21	28	35	42	NA	NA	NA	41024.5	NA	182	0	0	0	0	0	0	0	NA	NA	NA	ACPR_8,	NA	0	0	0	0	0
BD21-038	Benguela	DP	18801	5	M	16.1	1	1	1	NA	NA	NA	NA	NA	NA	36.7	0	1	2	3	7	14	21	28	35	42	NA	NA	NA	36537	NA	0	0	0	0	0	0	0	0	NA	NA	NA	ACPR_8,	NA	0	0	0	0	0
BD21-039	Benguela	DP	18802	6.66667	M	18.6	1	1	1	NA	NA	NA	NA	NA	NA	35.7	0	1	2	3	7	14	21	28	35	42	NA	NA	NA	34106	NA	0	0	0	0	0	0	0	0	NA	NA	NA	ACPR_8,	NA	0	0	0	0	0
BD21-040	Benguela	DP	18805	9	M	20.3	1	1	1	NA	NA	NA	NA	NA	NA	36.2	0	1	2	3	7	14	21	28	NA	NA	NA	NA	NA	86250	NA	0	0	0	0	0	906.5	NA	NA	NA	NA	NA	FTT_FCT_2b,FT_2_para1,FTT_FCT_2d,	NA	0	0	0	0	0
BD21-041	Benguela	DP	18807	5	F	19.2	1	1	1	NA	NA	NA	NA	NA	NA	35.4	0	1	2	3	7	NA	NA	NA	NA	NA	NA	NA	NA	5310.5	NA	101	55	5996	NA	NA	NA	NA	NA	NA	NA	NA	FTT_FCT_2b,FT_2_para1,FTT_FCT_2d,	NA	0	0	0	NA	NA
BD21-042	Benguela	DP	18807	4	F	15.5	1	1	1	NA	NA	NA	NA	NA	NA	35.5	0	1	2	3	7	14	21	28	35	42	NA	NA	NA	25019	NA	77	0	0	0	0	0	0	0	NA	NA	NA	ACPR_8,	NA	0	0	0	0	0
BD21-043	Benguela	DP	18809	10.9167	M	26	1	1	1	NA	NA	NA	NA	NA	NA	36.2	0	1	2	3	7	13	21	28	35	42	NA	NA	NA	35275	NA	0	0	0	0	0	0	0	0	NA	NA	NA	ACPR_8,	NA	0	0	0	0	0
BD21-044	Benguela	DP	18809	6	F	17.8	1	1	1	NA	NA	NA	NA	NA	NA	35.9	0	1	2	3	7	14	21	28	35	42	NA	NA	NA	50090.5	NA	0	0	0	0	0	0	0	0	NA	NA	NA	ACPR_8,	NA	0	0	0	0	0
BD21-045	Benguela	DP	18812	4	M	14.2	1	1	1	NA	NA	NA	NA	NA	NA	36.2	0	1	2	3	7	14	21	28	35	42	NA	NA	NA	7789	NA	0	0	0	0	0	0	0	0	NA	NA	NA	ACPR_8,	NA	0	0	0	0	0
BD21-046	Benguela	DP	18816	8	F	20.4	1	1	1	NA	NA	NA	NA	NA	NA	36.9	0	1	2	3	7	14	21	28	35	42	NA	NA	NA	17764.5	NA	38	0	0	0	0	0	0	0	NA	NA	NA	ACPR_8,	NA	0	0	0	0	0
BD21-047	Benguela	DP	18817	3.16667	M	11.6	1	1	1	NA	NA	NA	NA	NA	NA	35	0	1	2	3	7	14	21	28	35	42	NA	NA	NA	91714	NA	0	0	0	0	0	0	0	0	NA	NA	NA	ACPR_8,	NA	0	0	0	0	0
BD21-048	Benguela	DP	18820	7	F	18	1	1	1	NA	NA	NA	NA	NA	NA	35.8	0	1	2	3	7	14	21	28	35	42	NA	NA	NA	69601.5	NA	46.5	0	0	0	0	0	0	0	NA	NA	NA	ACPR_8,	NA	0	0	0	0	0
BD21-049	Benguela	DP	18820	2	M	11.4	1	1	1	NA	NA	NA	NA	NA	NA	36.9	0	1	2	5	7	14	21	28	35	42	NA	NA	NA	81088	NA	55.5	0	0	0	0	0	0	0	NA	NA	NA	ACPR_8,	NA	0	0	0	0	0
BD21-050	Benguela	DP	18825	10.9167	M	25	1	1	1	NA	NA	NA	NA	NA	NA	35.1	0	1	2	3	7	14	21	28	35	42	NA	NA	NA	45247	NA	0	0	0	0	0	0	0	0	NA	NA	NA	ACPR_8,	NA	0	0	0	0	0
BD21-051	Benguela	DP	18823	9	M	24.5	1	1	1	NA	30,	NA	NA	NA	NA	35.1	0	1	2	3	7	14	21	28	35	42	NA	NA	NA	18730.5	NA	23	0	0	0	0	0	0	0	NA	NA	NA	ACPR_8,	NA	0	0	0	0	0
BD21-052	Benguela	DP	18754	4.83333	M	13.6	0	1	1	NA	NA	NA	NA	NA	NA	36.3	0	1	2	3	7	14	21	28	35	42	NA	NA	NA	24077.5	NA	0	0	0	0	0	0	0	0	NA	NA	NA	ACPR_8,	NA	0	0	0	0	0
BD21-053	Benguela	DP	18754	11.9167	F	30.2	0	1	1	NA	30,	NA	NA	NA	NA	36.1	0	1	2	3	7	14	21	28	35	NA	NA	NA	NA	97916	NA	0	0	0	0	0	0	1763.5	NA	NA	NA	NA	FT_2,FTT_FCT_2b,FT_2_para1,FTT_FCT_2d,	NA	0	0	0	0	0
BD21-054	Benguela	DP	18755	3.16667	M	12.4	0	1	1	NA	NA	NA	NA	NA	NA	34.7	0	1	2	3	7	14	21	28	35	42	NA	NA	NA	15967	NA	0	0	0	0	0	0	0	0	NA	NA	NA	ACPR_8,	NA	0	0	0	0	0
BD21-055	Benguela	DP	18755	5.5	F	14.5	0	1	1	NA	NA	NA	NA	NA	NA	36.2	0	1	2	3	7	14	21	28	35	42	NA	NA	NA	37056	NA	0	0	0	0	0	0	0	0	NA	NA	NA	ACPR_8,	NA	0	0	0	0	0
BD21-056	Benguela	DP	18755	9.66667	M	20.3	1	1	1	NA	NA	NA	NA	NA	NA	35.8	0	1	2	3	7	14	21	29	35	43	NA	NA	NA	22106	NA	NA	0	0	0	0	0	0	0	NA	NA	NA	ACPR_8,	NA	0	0	0	0	0
BD21-057	Benguela	DP	18755	11.75	F	30.3	0	1	1	NA	NA	NA	NA	NA	NA	35.9	0	1	2	3	7	14	21	29	35	42	NA	NA	NA	14460	NA	0	0	0	0	0	0	0	0	NA	NA	NA	ACPR_8,	NA	0	0	0	0	0
BD21-058	Benguela	DP	18755	3.16667	M	12.4	0	1	1	NA	NA	NA	NA	NA	NA	35.6	0	1	2	3	7	14	21	29	35	42	NA	NA	NA	91001	NA	0	0	0	0	0	0	0	0	NA	NA	NA	ACPR_8,	NA	0	0	0	0	0
BD21-059	Benguela	DP	18757	8.41667	M	24.9	0	1	1	NA	NA	NA	NA	NA	NA	36	0	1	2	3	7	14	21	28	35	42	NA	NA	NA	67585.5	NA	0	0	0	0	0	0	0	0	NA	NA	NA	ACPR_8,	NA	0	0	0	0	0
BD21-060	Benguela	DP	18758	8	F	18	0	1	1	NA	NA	NA	NA	NA	NA	36.8	0	1	2	3	7	14	21	28	35	42	NA	NA	NA	61539.5	NA	0	0	0	0	0	0	0	0	NA	NA	NA	ACPR_8,	NA	0	0	0	0	0
BD21-061	Benguela	DP	18758	11.4167	M	32.4	0	1	1	NA	NA	NA	NA	NA	NA	36	0	1	2	3	7	14	21	28	35	42	NA	NA	NA	6938	NA	0	0	0	0	0	0	0	0	NA	NA	NA	ACPR_8,	NA	0	0	0	0	0
BD21-062	Benguela	DP	18758	2.08333	M	10	1	1	1	NA	NA	NA	NA	NA	NA	36.3	0	32	2	3	7	14	21	28	35	42	NA	NA	NA	13906	NA	0	0	0	0	0	0	0	0	NA	NA	NA	ACPR_8,	NA	0	0	0	0	0
BD21-063	Benguela	DP	18760	6.58333	M	20.2	0	0	0	NA	NA	NA	NA	NA	NA	36.1	0	1	2	3	7	14	21	28	35	42	NA	NA	NA	26904.5	NA	0	0	0	0	0	0	0	0	NA	NA	NA	ACPR_8,	NA	0	0	0	0	0
BD21-064	Benguela	DP	18760	3.83333	M	13.8	0	1	1	NA	NA	NA	NA	NA	NA	36.2	0	1	2	3	7	14	21	28	35	42	NA	NA	NA	42830	NA	0	0	0	0	0	0	0	0	NA	NA	NA	ACPR_8,	NA	0	0	0	0	0
BD21-065	Benguela	DP	18761	5.33333	F	15	0	1	1	NA	NA	NA	NA	NA	NA	36	-30	1	2	3	7	15	22	28	36	42	NA	NA	NA	8486.5	NA	0	0	0	0	0	0	0	0	NA	NA	NA	ACPR_8,	NA	0	0	0	0	0
BD21-066	Benguela	DP	18761	2	F	10.6	0	1	1	NA	NA	NA	NA	NA	NA	36.2	0	1	2	3	7	15	22	28	36	43	NA	NA	NA	57211	NA	0	0	0	0	0	0	0	0	NA	NA	NA	ACPR_8,	NA	0	0	0	0	0
BD21-067	Benguela	DP	18761	10.0833	F	25.4	0	1	1	60,	NA	NA	NA	NA	NA	36.9	0	1	2	3	7	14	21	28	35	42	NA	NA	NA	94147	NA	0	0	0	0	0	0	0	0	NA	NA	NA	ACPR_8,	NA	0	0	0	0	0
BD21-068	Benguela	DP	18763	3.91667	F	15.8	0	1	1	NA	NA	NA	NA	NA	NA	36	0	1	2	3	7	14	21	28	35	42	NA	NA	NA	74029.5	NA	2488	32	0	0	0	0	0	0	NA	NA	NA	ACPR_8,	NA	0	0	0	0	0
BD21-069	Benguela	DP	18763	5.75	M	21.7	0	1	1	NA	NA	NA	NA	NA	NA	36.6	0	1	2	3	7	14	21	28	35	42	NA	NA	NA	61396.5	NA	0	0	0	0	0	0	0	0	NA	NA	NA	ACPR_8,	NA	0	0	0	0	0
BD21-070	Benguela	DP	18764	1.5	M	11.4	1	1	1	30,	NA	NA	NA	NA	NA	35.8	0	1	2	3	7	14	21	28	35	42	NA	NA	NA	87134	NA	0	0	0	0	0	0	0	0	NA	NA	NA	ACPR_8,	NA	0	0	0	0	0
BD21-071	Benguela	DP	18764	9	F	21.6	0	1	1	NA	NA	NA	NA	NA	NA	36.4	0	1	2	3	7	14	21	28	35	42	NA	NA	NA	94208	NA	0	0	0	0	0	0	0	0	NA	NA	NA	ACPR_8,	NA	0	0	0	0	0
BD21-072	Benguela	DP	18764	9.75	M	23.3	1	1	1	NA	NA	NA	NA	NA	NA	35.9	0	1	2	3	7	14	21	28	35	42	NA	NA	NA	10211.5	NA	0	0	0	0	0	0	0	0	NA	NA	NA	ACPR_8,	NA	0	0	0	0	0
BD21-073	Benguela	DP	18765	6.5	F	17.4	0	1	1	NA	NA	NA	NA	NA	NA	36.2	0	1	2	3	7	14	21	28	35	42	NA	NA	NA	10685	NA	0	0	0	0	0	0	0	0	NA	NA	NA	ACPR_8,	NA	0	0	0	0	0
BD21-074	Benguela	DP	18771	2.58333	M	12.3	0	1	1	NA	NA	NA	NA	NA	NA	36.2	0	1	2	3	7	14	21	28	35	42	NA	NA	NA	20788.5	NA	69.5	0	0	0	0	0	0	0	NA	NA	NA	ACPR_8,	NA	0	0	0	0	0
BD21-075	Benguela	DP	18771	2	F	8.4	1	1	1	NA	NA	NA	NA	NA	NA	36.1	0	1	2	3	7	14	21	28	NA	NA	NA	NA	NA	90047	NA	30.5	0	0	0	0	52955.5	NA	NA	NA	NA	NA	FT_2,FTT_FCT_2b,FT_2_para1,FTT_FCT_2d,	NA	0	0	0	0	0
BD21-076	Benguela	DP	18772	8.66667	M	23.1	0	1	1	NA	NA	NA	NA	NA	NA	36.5	0	1	2	3	7	14	21	28	35	42	NA	NA	NA	33863	NA	0	0	0	0	0	0	0	0	NA	NA	NA	ACPR_8,	NA	0	0	0	0	0
BD21-077	Benguela	DP	18773	0.833333	M	7.1	1	1	1	NA	30,	NA	NA	NA	NA	35.2	0	1	2	3	7	14	NA	NA	NA	NA	NA	NA	NA	1757	NA	0	0	0	0	NA	NA	NA	NA	NA	NA	NA	infraccao_1,abandono_5,abandono_d14_5,	NA	0	0	0	0	NA
BD21-078	Benguela	DP	18774	4.16667	F	15.5	0	1	1	NA	NA	NA	NA	NA	NA	36.5	0	1	2	3	7	14	21	28	35	42	NA	NA	NA	8540.5	NA	0	0	0	0	0	0	0	0	NA	NA	NA	ACPR_8,	NA	0	0	0	0	0
BD21-079	Benguela	DP	18778	7.83333	M	22.3	0	1	1	NA	NA	NA	NA	NA	NA	36.2	0	1	2	3	7	14	21	28	35	42	NA	NA	NA	25157.5	NA	0	0	0	0	0	0	0	0	NA	NA	NA	ACPR_8,	NA	0	0	0	0	0
BD21-080	Benguela	DP	18778	1.58333	M	8.7	1	1	1	NA	NA	NA	NA	NA	NA	36.9	0	1	2	3	7	14	21	28	35	42	NA	NA	NA	66629.5	NA	0	0	0	0	0	0	0	0	NA	NA	NA	ACPR_8,	NA	0	0	0	0	0
BD21-081	Benguela	DP	18779	4.66667	F	13.6	0	1	1	NA	NA	NA	NA	NA	NA	35.7	0	1	2	3	7	14	21	28	35	42	NA	NA	NA	65044	NA	0	0	0	0	0	0	0	0	NA	NA	NA	ACPR_8,	NA	0	0	0	0	0
BD21-082	Benguela	DP	18780	2.91667	F	10.1	0	1	0	NA	NA	NA	NA	NA	NA	35.6	0	1	2	3	7	14	21	28	35	42	NA	NA	NA	22328	NA	0	0	0	0	0	0	0	0	NA	NA	NA	ACPR_8,	NA	0	0	0	0	0
BD21-083	Benguela	DP	18781	10.75	F	24.2	0	1	1	NA	NA	NA	NA	NA	NA	36	0	1	2	3	7	14	21	28	35	42	NA	NA	NA	18202	NA	0	0	0	0	0	0	0	0	NA	NA	NA	ACPR_8,	NA	0	0	0	0	0
BD21-084	Benguela	DP	18781	1.83333	M	10.1	0	1	1	NA	NA	NA	NA	NA	NA	36.1	0	1	2	3	7	14	21	28	35	42	NA	NA	NA	77711	NA	0	0	0	0	0	0	0	0	NA	NA	NA	ACPR_8,	NA	0	0	0	0	0
BD21-085	Benguela	DP	18786	8.33333	M	27	0	1	1	NA	NA	NA	NA	NA	NA	35.5	0	1	2	3	7	14	21	28	35	42	NA	NA	NA	70606	NA	0	0	0	0	0	0	0	0	NA	NA	NA	ACPR_8,	NA	0	0	0	0	0
BD21-086	Benguela	DP	18787	7	M	16	0	1	1	NA	NA	NA	NA	NA	NA	35.9	0	1	2	3	7	14	21	28	35	42	NA	NA	NA	6246.5	NA	0	0	0	0	0	0	0	0	NA	NA	NA	ACPR_8,	NA	0	0	0	0	0
BD21-087	Benguela	DP	18787	8.91667	M	23.4	0	1	1	NA	NA	NA	NA	NA	NA	36.1	0	1	2	3	7	14	21	28	35	42	NA	NA	NA	6539.5	NA	0	0	0	0	0	0	0	0	NA	NA	NA	ACPR_8,	NA	0	0	0	0	0
BD21-088	Benguela	DP	18788	7	F	18.3	0	1	1	NA	NA	NA	NA	NA	NA	37	0	1	2	3	7	14	21	28	35	42	NA	NA	NA	24370.5	NA	0	0	0	0	0	0	0	0	NA	NA	NA	ACPR_8,	NA	0	0	0	0	0
BD21-089	Benguela	DP	18788	8.25	F	23.6	0	1	1	NA	NA	NA	NA	NA	NA	35.9	0	1	2	3	7	14	21	28	35	42	NA	NA	NA	60115	NA	0	0	0	0	0	0	0	0	NA	NA	NA	ACPR_8,	NA	0	0	0	0	0
BD21-090	Benguela	DP	18792	11.5833	F	35.6	0	1	1	NA	NA	NA	NA	NA	NA	35.8	0	1	2	3	7	14	21	28	35	42	NA	NA	NA	11981	NA	0	0	0	0	0	0	0	0	NA	NA	NA	ACPR_8,	NA	0	0	0	0	0
BD21-091	Benguela	DP	18797	0.583333	M	8	1	1	1	NA	NA	NA	NA	NA	NA	36	0	1	2	3	7	14	21	28	35	42	NA	NA	NA	4903.5	NA	0	0	0	0	0	0	0	0	NA	NA	NA	ACPR_8,	NA	0	0	0	0	0
BD21-092	Benguela	DP	18798	9.41667	F	21	0	1	1	NA	NA	NA	NA	NA	NA	36	0	1	2	3	7	14	21	28	35	42	NA	NA	NA	13386	NA	0	0	0	0	0	0	0	0	NA	NA	NA	ACPR_8,	NA	0	0	0	0	0
BD21-093	Benguela	DP	18802	11.9167	M	35.5	0	1	1	NA	NA	NA	NA	NA	NA	36.4	0	1	2	3	7	14	21	28	35	42	NA	NA	NA	67706	NA	0	0	0	0	0	0	0	0	NA	NA	NA	ACPR_8,	NA	0	0	0	0	0
BD21-094	Benguela	DP	18803	5.58333	M	14.7	0	1	1	NA	NA	NA	NA	NA	NA	35.8	0	1	2	3	7	14	21	28	35	42	NA	NA	NA	53592.5	NA	0	0	0	0	0	0	0	0	NA	NA	NA	ACPR_8,	NA	0	0	0	0	0
BD21-095	Benguela	DP	18804	7.91667	F	18.1	0	1	1	NA	NA	NA	NA	NA	NA	35.1	0	1	2	3	7	14	16	28	35	42	NA	NA	NA	92665	NA	0	0	0	0	0	0	0	0	NA	NA	NA	ACPR_8,	NA	0	0	0	0	0
BD21-096	Benguela	DP	18804	11	F	27.9	0	1	1	NA	NA	NA	NA	NA	NA	35.6	0	1	2	3	7	14	21	28	35	42	NA	NA	NA	71820	NA	0	0	0	0	0	0	0	0	NA	NA	NA	ACPR_8,	NA	0	0	0	0	0
BD21-097	Benguela	DP	18806	10.1667	F	25.8	0	1	1	NA	NA	NA	NA	NA	NA	35.9	0	1	2	3	7	14	21	28	35	42	NA	NA	NA	5158.5	NA	0	0	0	0	0	0	0	0	NA	NA	NA	ACPR_8,	NA	0	0	0	0	0
BD21-098	Benguela	DP	18808	9.5	M	31.8	0	1	1	30,	30,	NA	NA	NA	NA	36.4	0	1	2	3	7	14	21	28	35	42	NA	NA	NA	8357.5	NA	0	0	0	0	0	0	0	0	NA	NA	NA	ACPR_8,	NA	0	0	0	0	0
BD21-099	Benguela	DP	18809	1.5	M	11.3	0	1	1	NA	NA	NA	NA	NA	NA	36	0	1	2	3	7	14	21	28	35	42	NA	NA	NA	1400	NA	0	0	0	0	0	0	0	21736	NA	NA	NA	FT_2,FTT_FCT_2b,FT_2_para1,FTT_FCT_2c,	NA	0	0	0	0	0
BD21-100	Benguela	DP	18814	7	F	17.1	0	1	1	NA	NA	NA	NA	NA	NA	36.2	0	-29	2	3	7	14	21	28	35	42	NA	NA	NA	35122.5	NA	0	0	0	0	0	0	0	0	NA	NA	NA	ACPR_8,	NA	0	0	0	0	0
BD21-101	Benguela	DP	18817	8.58333	M	28.5	0	1	1	NA	NA	NA	NA	NA	NA	36	0	1	2	3	7	14	21	28	35	42	NA	NA	NA	2881	NA	0	0	0	0	0	0	0	0	NA	NA	NA	ACPR_8,	NA	0	0	0	0	0
BD21-102	Benguela	DP	18820	9.25	M	23.2	0	1	1	NA	NA	NA	NA	NA	NA	35.3	0	1	2	3	7	14	21	28	35	42	NA	NA	NA	44868	NA	0	0	0	0	0	0	0	0	NA	NA	NA	ACPR_8,	NA	0	0	0	0	0
BD21-103	Benguela	DP	18825	11.9167	F	27.5	1	1	1	NA	NA	NA	NA	NA	NA	36	0	1	2	3	7	14	21	28	35	41	NA	NA	NA	10741	NA	0	0	0	0	0	0	0	0	NA	NA	NA	ACPR_8,	NA	0	0	0	0	0
BD21-104	Benguela	DP	18826	8.33333	M	20.1	0	1	1	NA	NA	NA	NA	NA	NA	36	0	1	2	3	7	14	21	28	35	42	NA	NA	NA	19478	NA	0	0	0	0	0	0	0	0	NA	NA	NA	ACPR_8,	NA	0	0	0	0	0
BP21-200	Benguela	PA	18692	7.66667	M	21.2	1	1	1	NA	NA	NA	NA	NA	NA	36.1	0	1	2	3	7	14	21	28	35	42	NA	NA	NA	3819	NA	0	0	0	0	0	0	0	0	NA	NA	NA	ACPR_8,	NA	0	0	0	0	0
BP21-201	Benguela	PA	18696	1.66667	F	12.1	1	1	1	NA	NA	NA	NA	NA	NA	36.3	0	1	2	3	7	14	21	28	35	42	NA	NA	NA	2515.5	NA	0	0	0	0	0	0	0	0	NA	NA	NA	ACPR_8,	NA	0	0	0	0	0
BP21-202	Benguela	PA	18698	7	M	18	1	1	1	NA	NA	NA	NA	NA	NA	36.7	0	1	2	3	7	14	21	28	35	42	NA	NA	NA	33908	NA	0	0	0	0	0	0	0	0	NA	NA	NA	ACPR_8,	NA	0	0	0	0	0
BP21-203	Benguela	PA	18698	4	M	14	1	1	1	NA	NA	NA	NA	NA	NA	36.7	0	1	2	3	7	14	21	28	35	42	NA	NA	NA	31633	NA	0	0	0	0	0	0	0	0	NA	NA	NA	ACPR_8,	NA	0	0	0	0	0
BP21-204	Benguela	PA	18699	2.66667	F	12	1	1	1	NA	NA	NA	NA	NA	NA	36.1	0	1	2	3	7	14	21	28	35	42	NA	NA	NA	61735	NA	0	0	0	0	0	0	0	0	NA	NA	NA	ACPR_8,	NA	0	0	0	0	0
BP21-205	Benguela	PA	18699	5	M	17.1	1	1	1	NA	NA	NA	NA	NA	NA	36.8	0	1	2	3	7	14	21	28	35	42	NA	NA	NA	95258	NA	0	0	0	0	0	0	0	0	NA	NA	NA	ACPR_8,	NA	0	0	0	0	0
BP21-206	Benguela	PA	18700	11.8333	M	30.1	1	1	1	NA	NA	NA	NA	NA	NA	35.7	0	1	2	3	7	14	21	28	35	42	NA	NA	NA	31014	NA	0	0	0	0	0	0	0	0	NA	NA	NA	ACPR_8,	NA	0	0	0	0	0
BP21-207	Benguela	PA	18700	7.91667	M	23.4	0	1	1	NA	NA	NA	NA	NA	NA	35.9	0	1	2	3	7	14	21	28	35	42	NA	NA	NA	50627.5	NA	0	0	0	0	0	0	0	0	NA	NA	NA	ACPR_8,	NA	0	0	0	0	0
BP21-208	Benguela	PA	18701	8.58333	F	19.9	1	1	1	NA	NA	NA	NA	NA	NA	36.1	0	1	2	3	7	14	21	28	35	42	NA	NA	NA	92219.5	NA	0	0	0	0	0	0	0	0	NA	NA	NA	ACPR_8,	NA	0	0	0	0	0
BP21-209	Benguela	PA	18705	7	M	18.7	1	1	1	NA	NA	NA	NA	NA	NA	36.6	0	1	2	3	7	14	21	28	35	42	NA	NA	NA	4946.5	NA	0	0	0	0	0	0	0	0	NA	NA	NA	ACPR_8,	NA	0	0	0	0	0
BP21-210	Benguela	PA	18706	7.16667	F	19.6	1	1	1	NA	NA	NA	NA	NA	NA	35.9	0	1	2	3	7	14	21	28	35	42	NA	NA	NA	65398	NA	0	0	0	0	0	0	0	0	NA	NA	NA	ACPR_8,	NA	0	0	0	0	0
BP21-211	Benguela	PA	18708	7	F	16.7	1	1	1	NA	NA	NA	NA	NA	NA	35.6	0	1	2	3	7	14	21	28	35	42	NA	NA	NA	51796.5	NA	0	0	0	0	0	0	0	0	NA	NA	NA	ACPR_8,	NA	0	0	0	0	0
BP21-212	Benguela	PA	18710	4	F	14.3	1	1	1	NA	NA	NA	NA	NA	NA	36	0	1	2	3	7	14	21	28	35	42	NA	NA	NA	48602.5	NA	23	0	0	0	0	0	0	0	NA	NA	NA	ACPR_8,	NA	0	0	0	0	0
BP21-213	Benguela	PA	18710	2	F	9	1	1	1	30,	NA	NA	NA	NA	NA	36.3	0	1	2	3	7	14	21	28	35	42	NA	NA	NA	21110.5	NA	0	0	0	0	0	0	0	0	NA	NA	NA	ACPR_8,	NA	0	0	0	0	0
BP21-214	Benguela	PA	18710	6.16667	F	17.2	1	1	1	NA	NA	NA	NA	NA	NA	36.7	0	1	2	3	7	14	21	28	35	42	NA	NA	NA	5501	NA	0	0	0	0	0	0	0	0	NA	NA	NA	ACPR_8,	NA	0	0	0	0	0
BP21-215	Benguela	PA	18711	6	F	17.8	1	1	1	NA	NA	NA	NA	NA	NA	35.9	0	1	2	3	7	14	21	28	35	42	NA	NA	NA	1764	NA	0	0	0	0	0	0	0	0	NA	NA	NA	ACPR_8,	NA	0	0	0	0	0
BP21-216	Benguela	PA	18713	3.41667	F	12.9	1	1	1	NA	NA	NA	NA	NA	NA	36.4	0	1	2	3	7	14	21	28	35	42	NA	NA	NA	4028.5	NA	0	0	0	0	0	0	0	0	NA	NA	NA	ACPR_8,	NA	0	0	0	0	0
BP21-217	Benguela	PA	18716	7	M	18.3	1	1	1	NA	NA	NA	NA	NA	NA	36.2	0	1	2	3	7	14	21	28	35	42	NA	NA	NA	46073.5	NA	0	0	0	0	0	0	0	0	NA	NA	NA	ACPR_8,	NA	0	0	0	0	0
BP21-218	Benguela	PA	18717	10.1667	F	21.3	1	1	1	NA	NA	NA	NA	NA	NA	37.2	0	1	2	3	7	14	21	28	35	42	NA	NA	NA	14956.5	NA	0	0	0	0	0	0	0	0	NA	NA	NA	ACPR_8,	NA	0	0	0	0	0
BP21-219	Benguela	PA	18718	1.91667	F	8.7	1	1	1	NA	NA	NA	NA	NA	NA	36.7	0	1	2	3	7	14	21	28	35	42	NA	NA	NA	18053	NA	0	0	0	0	0	0	0	0	NA	NA	NA	ACPR_8,	NA	0	0	0	0	0
BP21-220	Benguela	PA	18719	5	F	16.4	1	1	1	NA	NA	NA	NA	NA	NA	35.6	0	1	2	3	7	14	21	28	35	42	NA	NA	NA	3840	NA	0	0	0	0	0	0	0	0	NA	NA	NA	ACPR_8,	NA	0	0	0	0	0
BP21-221	Benguela	PA	18722	5	M	17.4	1	1	1	NA	NA	NA	NA	NA	NA	35.3	0	1	2	3	7	14	21	28	35	42	NA	NA	NA	15662.5	NA	0	0	0	0	0	0	0	0	NA	NA	NA	ACPR_8,	NA	0	0	0	0	0
BP21-222	Benguela	PA	18723	2	F	10.5	1	1	1	NA	NA	NA	NA	NA	NA	35.6	0	1	2	3	7	14	21	28	35	42	NA	NA	NA	16400	NA	0	0	0	0	0	0	0	0	NA	NA	NA	ACPR_8,	NA	0	0	0	0	0
BP21-223	Benguela	PA	18723	9.33333	M	22.8	1	1	1	NA	NA	NA	NA	NA	NA	35.6	0	1	2	3	7	14	21	28	35	42	NA	NA	NA	10941	NA	0	0	0	0	0	0	0	0	NA	NA	NA	ACPR_8,	NA	0	0	0	0	0
BP21-224	Benguela	PA	18724	7	M	20.4	1	1	1	NA	NA	NA	NA	NA	NA	35.6	0	1	2	3	7	14	21	28	35	42	NA	NA	NA	35379.5	NA	0	0	0	0	0	0	0	0	NA	NA	NA	ACPR_8,	NA	0	0	0	0	0
BP21-225	Benguela	PA	18726	10	F	23.8	1	1	0	NA	NA	NA	NA	NA	NA	36.2	0	1	2	3	7	14	21	28	35	42	NA	NA	NA	88834	NA	31	0	0	0	0	0	0	0	NA	NA	NA	ACPR_8,	NA	0	0	0	0	0
BP21-226	Benguela	PA	18727	3	M	13.9	1	1	1	NA	NA	NA	NA	NA	NA	35.9	0	1	2	3	7	14	21	28	35	42	NA	NA	NA	78214	NA	0	0	0	0	0	0	0	0	NA	NA	NA	ACPR_8,	NA	0	0	0	0	0
BP21-227	Benguela	PA	18728	10	M	27.5	1	1	1	NA	NA	NA	NA	NA	NA	36.5	0	1	2	3	7	14	21	28	35	42	NA	NA	NA	18910.5	NA	0	0	0	0	0	0	0	73087	NA	NA	NA	FT_2_para1,	NA	0	0	0	0	0
BP21-228	Benguela	PA	18729	3	M	11.3	1	1	1	NA	NA	NA	NA	NA	NA	35.5	0	1	2	3	NA	NA	NA	NA	NA	NA	NA	NA	NA	1826	NA	0	0	NA	NA	NA	NA	NA	NA	NA	NA	NA	NA	NA	0	0	NA	NA	NA
BP21-229	Benguela	PA	18730	11.9167	F	52.2	1	1	1	NA	NA	NA	NA	NA	NA	35.9	0	1	2	3	7	14	21	28	35	42	NA	NA	NA	93555	NA	0	0	0	0	0	0	0	0	NA	NA	NA	ACPR_8,	NA	0	0	0	0	0
BP21-230	Benguela	PA	18735	11.9167	F	37.8	1	1	1	NA	NA	NA	NA	NA	NA	36.6	0	1	2	3	7	14	21	28	35	42	NA	NA	NA	25088	NA	0	0	0	0	0	0	0	0	NA	NA	NA	ACPR_8,	NA	0	0	0	0	0
BP21-231	Benguela	PA	18735	11.6667	M	34.1	1	1	1	NA	NA	NA	NA	NA	NA	35.8	0	1	2	3	7	14	21	28	35	42	NA	NA	NA	32306	NA	0	0	0	0	0	0	0	0	NA	NA	NA	ACPR_8,	NA	0	0	0	0	0
BP21-232	Benguela	PA	18737	7	F	19.5	1	1	1	NA	NA	NA	NA	NA	NA	35.7	0	1	2	3	7	14	21	28	35	42	NA	NA	NA	46948.5	NA	0	0	0	0	0	0	0	0	NA	NA	NA	ACPR_8,	NA	0	0	0	0	0
BP21-233	Benguela	PA	18739	3	M	11.5	1	1	1	NA	NA	NA	NA	NA	NA	36.5	0	1	2	3	7	14	21	28	35	42	NA	NA	NA	22584.5	NA	0	0	0	0	0	0	0	22166	NA	NA	NA	FTT_FCT_2b,FTT_FCT_2b_grave,	NA	0	0	0	0	0
BP21-234	Benguela	PA	18739	11.9167	M	34.5	1	1	1	NA	NA	NA	NA	NA	NA	37.1	0	1	2	3	7	14	21	28	35	42	NA	NA	NA	1220	NA	0	0	0	0	0	0	0	0	NA	NA	NA	ACPR_8,	NA	0	0	0	0	0
BP21-235	Benguela	PA	18741	11.9167	F	33.4	1	1	1	NA	NA	NA	NA	NA	NA	35.9	0	0	2	3	7	14	21	28	35	42	NA	NA	NA	37386	NA	0	0	0	0	0	0	0	0	NA	NA	NA	ACPR_8,	NA	0	0	0	0	0
BP21-236	Benguela	PA	18741	11.6667	M	24.9	1	1	1	NA	NA	NA	NA	NA	NA	37.2	0	1	2	3	7	14	21	28	35	NA	NA	NA	NA	74674	NA	0	0	0	0	0	0	0	NA	NA	NA	NA	infraccao_1,abandono_5,abandono_d35_5,	NA	0	0	0	0	0
BP21-237	Benguela	PA	18741	4	M	12.6	1	1	1	NA	NA	NA	NA	NA	NA	36	0	1	2	3	7	14	21	28	NA	NA	NA	NA	NA	24643.5	NA	0	0	0	0	0	18702	NA	NA	NA	NA	NA	FTT_FCT_2b,FT_2_para1,FTT_FCT_2d,	NA	0	0	0	0	0
BP21-238	Benguela	PA	18741	2	F	9.2	1	1	1	NA	NA	NA	NA	NA	NA	36.5	0	1	2	3	7	14	21	28	NA	NA	NA	NA	NA	43583.5	NA	0	0	0	0	0	15.5	NA	NA	NA	NA	NA	FT_2_para1,	NA	0	0	0	0	0
BP21-239	Benguela	PA	18741	7	M	19.2	1	1	1	NA	NA	NA	NA	NA	NA	35.4	0	1	2	3	7	14	21	28	35	42	NA	NA	NA	4199.5	NA	0	0	0	0	0	0	0	0	NA	NA	NA	ACPR_8,	NA	0	0	0	0	0
BP21-240	Benguela	PA	18742	11	F	25.3	1	1	1	NA	NA	NA	NA	NA	NA	36	0	1	2	3	7	14	21	28	35	42	NA	NA	NA	5983	NA	0	0	0	0	0	0	0	126	NA	NA	NA	FTT_FCT_2b,FT_2_para1,FTT_FCT_2d,	NA	0	0	0	0	0
BP21-241	Benguela	PA	18742	10	M	24.5	1	1	1	NA	NA	NA	NA	NA	NA	36.6	0	1	2	3	7	14	21	28	35	42	NA	NA	NA	10354	NA	0	0	0	0	0	0	0	595	NA	NA	NA	FTT_FCT_2b,FT_2_para1,FTT_FCT_2d,	NA	0	0	0	0	0
BP21-242	Benguela	PA	18744	11.9167	F	44.4	1	1	1	NA	NA	NA	NA	NA	NA	35.2	0	1	2	3	7	14	21	28	35	42	NA	NA	NA	7361	NA	0	0	0	0	0	0	0	0	NA	NA	NA	ACPR_8,	NA	0	0	0	0	0
BP21-243	Benguela	PA	18744	1	F	8.6	1	1	1	NA	NA	NA	NA	NA	NA	36	0	1	2	3	7	14	21	28	35	NA	NA	NA	NA	19393	NA	0	0	0	0	0	0	178898	NA	NA	NA	NA	FTT_FCT_2b,FT_2_para1,FTT_FCT_2c,	NA	0	0	0	0	0
BP21-244	Benguela	PA	18745	11.1667	F	32	1	1	1	NA	NA	NA	NA	NA	NA	35.8	0	1	2	3	7	14	21	28	35	42	NA	NA	NA	1251	NA	0	0	0	0	0	0	0	0	NA	NA	NA	ACPR_8,	NA	0	0	0	0	0
BP21-245	Benguela	PA	18745	6.25	F	15.7	1	1	1	NA	NA	NA	NA	NA	NA	36.1	0	1	2	3	7	14	21	28	NA	NA	NA	NA	NA	16972.5	NA	0	0	0	0	0	31.5	NA	NA	NA	NA	NA	FT_2_para1,	NA	0	0	0	0	0
BP21-246	Benguela	PA	18746	11	F	33.8	1	1	1	NA	NA	NA	NA	NA	NA	35.9	0	1	2	3	7	14	21	28	35	42	NA	NA	NA	33056.5	NA	0	0	0	0	0	0	0	0	NA	NA	NA	ACPR_8,	NA	0	0	0	0	0
BP21-247	Benguela	PA	18747	8	F	21.3	1	1	1	NA	NA	NA	NA	NA	NA	36.1	0	1	2	3	7	14	21	28	35	42	NA	NA	NA	1084	NA	0	0	0	0	0	0	0	0	NA	NA	NA	ACPR_8,	NA	0	0	0	0	0
BP21-248	Benguela	PA	18749	7	F	25.5	1	1	1	NA	NA	NA	NA	NA	NA	36.2	0	1	2	3	7	14	21	28	35	42	NA	NA	NA	35113.5	NA	0	0	0	0	0	0	0	0	NA	NA	NA	ACPR_8,	NA	0	0	0	0	0
BP21-249	Benguela	PA	18753	3.66667	M	13.5	0	1	1	NA	NA	NA	NA	NA	NA	36.5	0	1	2	3	7	14	21	28	35	42	NA	NA	NA	90315	NA	0	0	0	0	0	0	0	0	NA	NA	NA	ACPR_8,	NA	0	0	0	0	0
BP21-251	Benguela	PA	18754	9	M	27.5	1	1	1	NA	NA	NA	NA	NA	NA	35.8	0	1	2	3	7	14	1	28	35	42	NA	NA	NA	8187.5	NA	0	0	0	0	0	0	0	0	NA	NA	NA	ACPR_8,	NA	0	0	0	0	0
BP21-252	Benguela	PA	18755	11.9167	M	38.2	1	1	1	NA	NA	NA	NA	NA	NA	36.2	0	1	2	3	7	14	21	28	35	42	NA	NA	NA	35003	NA	0	0	0	0	0	0	0	0	NA	NA	NA	ACPR_8,	NA	0	0	0	0	0
BP21-253	Benguela	PA	18694	6.33333	F	16	1	1	1	NA	NA	NA	NA	NA	NA	35.9	0	1	2	3	7	14	21	28	35	42	NA	NA	NA	71602.5	NA	0	0	0	0	0	0	0	0	NA	NA	NA	ACPR_8,	NA	0	0	0	0	0
BP21-254	Benguela	PA	18694	11.75	M	26	1	1	1	NA	NA	NA	NA	NA	NA	35.9	0	1	2	3	7	13	21	28	35	41	NA	NA	NA	41235.5	NA	0	0	0	0	0	0	0	0	NA	NA	NA	ACPR_8,	NA	0	0	1	0	0
BP21-255	Benguela	PA	18694	9.16667	M	23.2	1	1	1	NA	NA	NA	NA	NA	NA	36.2	0	1	2	3	7	13	21	28	35	41	NA	NA	NA	42228	NA	0	0	0	0	0	0	0	0	NA	NA	NA	ACPR_8,	NA	0	0	0	0	0
BP21-256	Benguela	PA	18694	5.25	F	17.9	1	1	1	NA	NA	NA	NA	NA	NA	36.1	0	1	2	3	7	13	21	28	35	41	NA	NA	NA	83686	NA	0	0	0	0	0	0	0	0	NA	NA	NA	ACPR_8,	NA	0	0	0	0	0
BP21-257	Benguela	PA	18701	3.91667	M	14	1	1	1	NA	NA	NA	NA	NA	NA	36.3	0	1	2	3	7	14	21	28	35	42	NA	NA	NA	7417.5	NA	0	0	0	0	0	0	0	0	NA	NA	NA	ACPR_8,	NA	0	0	0	0	0
BP21-258	Benguela	PA	18702	2.33333	F	9.8	1	1	1	NA	NA	NA	NA	NA	NA	36	0	1	2	3	7	14	21	28	35	42	NA	NA	NA	60704.5	NA	0	0	0	0	0	0	0	0	NA	NA	NA	ACPR_8,	NA	0	0	0	0	0
BP21-259	Benguela	PA	18703	4.08333	M	13.6	1	1	1	30,	NA	NA	NA	NA	NA	36.5	0	1	2	3	7	14	21	28	35	42	NA	NA	NA	79668.5	NA	0	0	0	0	0	0	0	0	NA	NA	NA	ACPR_8,	NA	0	0	0	0	0
BP21-260	Benguela	PA	18705	3.08333	M	10.4	1	1	1	NA	NA	NA	NA	NA	NA	36.5	0	1	2	3	8	14	21	28	35	42	NA	NA	NA	15028	NA	0	0	0	0	0	0	0	0	NA	NA	NA	ACPR_8,	NA	0	0	0	0	0
BP21-261	Benguela	PA	18708	9.25	F	19.9	1	1	1	NA	NA	NA	NA	NA	NA	36.1	0	1	2	3	7	14	21	28	35	42	NA	NA	NA	79376.5	NA	70.5	0	0	0	0	0	0	0	NA	NA	NA	ACPR_8,	NA	1	0	0	0	0
BP21-262	Benguela	PA	18708	4.33333	M	14.4	1	1	1	NA	NA	NA	NA	NA	NA	36.2	0	1	2	3	7	14	21	28	35	42	NA	NA	NA	4056	NA	0	0	0	0	0	0	0	0	NA	NA	NA	ACPR_8,	NA	0	0	0	0	0
BP21-263	Benguela	PA	18709	0.916667	M	11.1	1	1	1	NA	NA	NA	NA	NA	NA	36	0	1	2	3	7	14	21	29	35	42	NA	NA	NA	62044.5	NA	0	0	0	0	0	0	0	0	NA	NA	NA	ACPR_8,	NA	0	0	0	0	0
BP21-264	Benguela	PA	18709	2.66667	F	10.2	1	1	1	NA	NA	30,	NA	NA	NA	36.4	0	1	2	3	7	14	21	28	35	42	NA	NA	NA	23579.5	NA	0	0	0	0	0	0	0	0	NA	NA	NA	ACPR_8,	NA	0	0	0	0	0
BP21-265	Benguela	PA	18710	7	F	17.8	1	1	1	NA	NA	NA	NA	NA	NA	36	0	1	2	3	7	14	21	28	35	43	NA	NA	NA	5141.5	NA	0	0	0	0	0	0	0	0	NA	NA	NA	ACPR_8,	NA	0	0	0	0	0
BP21-266	Benguela	PA	18711	10.75	F	30.2	1	1	1	NA	NA	NA	NA	NA	NA	36	0	1	2	3	7	14	21	28	35	42	NA	NA	NA	14926.5	NA	0	0	0	0	0	0	0	0	NA	NA	NA	ACPR_8,	NA	0	0	0	0	0
BP21-267	Benguela	PA	18713	9.75	F	26	1	1	1	NA	NA	NA	NA	NA	NA	36.4	0	1	2	3	7	14	21	28	35	42	NA	NA	NA	79268	NA	0	0	0	0	0	0	0	0	NA	NA	NA	ACPR_8,	NA	0	0	0	0	0
BP21-268	Benguela	PA	18714	2.91667	M	12.6	0	1	1	NA	NA	NA	NA	NA	NA	36.8	0	1	2	3	7	14	21	28	35	42	NA	NA	NA	64680.5	NA	0	0	0	0	0	0	0	0	NA	NA	NA	ACPR_8,	NA	0	0	0	0	0
BP21-269	Benguela	PA	18714	2.66667	F	10	0	1	1	NA	NA	NA	NA	NA	NA	36.5	0	1	2	3	7	14	21	28	35	42	NA	NA	NA	55845.5	NA	0	0	0	0	0	0	0	0	NA	NA	NA	ACPR_8,	NA	0	0	0	0	0
BP21-270	Benguela	PA	18715	5	M	17.4	1	1	1	NA	NA	60,	NA	NA	NA	37	0	1	2	3	7	14	21	28	35	42	NA	NA	NA	26487.5	NA	0	0	0	0	0	0	0	0	NA	NA	NA	ACPR_8,	NA	0	0	0	0	0
BP21-271	Benguela	PA	18715	3.25	F	13.9	1	1	1	NA	NA	NA	NA	NA	NA	36.4	0	1	2	3	7	14	21	28	35	42	NA	NA	NA	8437.5	NA	0	0	0	0	0	0	0	0	NA	NA	NA	ACPR_8,	NA	0	0	0	0	0
BP21-272	Benguela	PA	18720	6.75	M	20.3	0	1	1	NA	NA	NA	NA	NA	NA	36.4	0	1	2	3	7	14	21	28	35	42	NA	NA	NA	8957.5	NA	0	0	0	0	0	0	0	1100.5	NA	NA	NA	infraccao_1,outra_especie_7,	NA	0	0	0	0	0
BP21-273	Benguela	PA	18728	10.25	F	21.3	0	1	1	NA	NA	NA	NA	NA	NA	36.3	0	1	2	3	7	14	21	28	35	NA	NA	NA	NA	6612	NA	0	0	0	0	0	0	133	NA	NA	NA	NA	FT_2,FTT_FCT_2b,FT_2_para1,FTT_FCT_2d,	NA	0	0	0	0	0
BP21-274	Benguela	PA	18728	1.25	M	7.5	1	1	1	NA	NA	NA	NA	NA	NA	36.1	0	1	2	3	7	14	21	28	35	NA	NA	NA	NA	42703.5	NA	0	0	0	0	0	0	30735	NA	NA	NA	NA	FT_2,FTT_FCT_2b,FT_2_para1,FTT_FCT_2d,	NA	0	0	0	0	0
BP21-275	Benguela	PA	18728	6.91667	F	16.6	1	1	1	NA	NA	NA	NA	NA	NA	36.4	0	1	2	3	7	14	21	28	35	42	NA	NA	NA	26374.5	NA	0	0	0	0	0	0	0	0	NA	NA	NA	ACPR_8,	NA	0	0	0	0	0
BP21-276	Benguela	PA	18729	3.33333	M	11.1	0	1	1	NA	NA	NA	NA	NA	NA	36	0	1	2	3	7	14	21	28	35	42	NA	NA	NA	96721.5	NA	0	0	0	0	0	0	0	0	NA	NA	NA	ACPR_8,	NA	0	0	0	0	0
BP21-277	Benguela	PA	18731	1	M	7.5	1	1	1	NA	NA	NA	NA	NA	NA	36.6	0	1	2	3	8	14	21	28	35	42	NA	NA	NA	65510	NA	0	0	0	0	0	0	0	0	NA	NA	NA	ACPR_8,	NA	0	0	0	0	0
BP21-278	Benguela	PA	18731	4.66667	M	12.1	1	1	1	NA	NA	NA	NA	NA	NA	36.5	0	1	2	3	7	14	21	28	35	42	NA	NA	NA	11835	NA	0	0	0	0	0	0	0	0	NA	NA	NA	ACPR_8,	NA	0	0	0	0	0
BP21-279	Benguela	PA	18732	8	M	20.9	1	1	1	NA	NA	NA	NA	NA	NA	36.5	0	1	2	3	7	14	21	28	35	42	NA	NA	NA	37335	NA	0	0	0	0	0	0	0	0	NA	NA	NA	ACPR_8,	NA	0	0	0	0	0
BP21-280	Benguela	PA	18733	0.5	M	13.9	0	1	1	30,	NA	NA	NA	NA	NA	36.9	0	1	2	3	7	15	21	28	35	NA	NA	NA	NA	42426	NA	0	0	0	0	0	0	7661.5	NA	NA	NA	NA	FT_2,FTT_FCT_2b,FT_2_para1,FTT_FCT_2d,	NA	0	0	0	0	0
BP21-281	Benguela	PA	18734	8.91667	F	22.2	0	1	1	NA	NA	NA	NA	NA	NA	35.8	0	1	2	3	7	14	21	28	35	43	NA	NA	NA	14146.5	NA	0	0	0	0	0	0	0	43967	NA	NA	NA	FT_2,FTT_FCT_2b,FT_2_para1,FTT_FCT_2d,	NA	0	0	0	0	0
BP21-282	Benguela	PA	18734	6.5	M	23.5	0	1	1	NA	30,	NA	NA	NA	NA	36.2	0	1	2	3	7	14	21	28	35	42	NA	NA	NA	93844.5	NA	0	0	0	0	0	0	0	0	NA	NA	NA	ACPR_8,	NA	0	0	0	0	0
BP21-283	Benguela	PA	18736	9	F	21.2	1	1	1	NA	NA	NA	NA	NA	NA	36.6	0	1	2	3	7	14	21	23	35	42	NA	NA	NA	85213.5	NA	0	0	0	0	0	0	0	0	NA	NA	NA	ACPR_8,	NA	0	0	0	0	0
BP21-284	Benguela	PA	18739	3.58333	M	13.2	0	1	1	NA	NA	NA	NA	NA	NA	36.2	0	1	2	3	7	14	21	28	35	42	NA	NA	NA	96140	NA	0	0	0	0	0	0	0	0	NA	NA	NA	ACPR_8,	NA	0	0	0	0	0
BP21-285	Benguela	PA	18739	2.41667	M	11.3	0	1	1	NA	NA	NA	NA	NA	NA	36	0	1	2	3	7	14	21	28	35	42	NA	NA	NA	1575.5	NA	0	0	0	0	0	0	0	0	NA	NA	NA	ACPR_8,	NA	0	0	0	0	0
BP21-286	Benguela	PA	18740	2.91667	F	11.8	0	1	1	30,	NA	NA	NA	NA	NA	36	0	1	2	3	7	14	21	28	35	42	NA	NA	NA	99603.5	NA	0	0	0	0	0	0	0	0	NA	NA	NA	ACPR_8,	NA	0	0	0	0	0
BP21-287	Benguela	PA	18740	7.08333	F	21	0	1	1	NA	NA	NA	NA	NA	NA	36.2	0	1	2	3	7	14	21	28	35	42	NA	NA	NA	68041	NA	70.5	0	0	0	0	0	0	0	NA	NA	NA	ACPR_8,	NA	1	0	0	0	0
BP21-288	Benguela	PA	18741	8	F	21	0	1	1	NA	NA	NA	NA	NA	NA	37	0	1	2	3	7	14	21	28	35	42	NA	NA	NA	99172.5	NA	0	0	0	0	0	0	0	0	NA	NA	NA	ACPR_8,	NA	0	0	0	0	0
BP21-289	Benguela	PA	18742	11.5	M	25.2	0	1	1	NA	60,	NA	NA	NA	NA	36	0	1	2	3	7	14	21	28	35	42	NA	NA	NA	73814.5	NA	0	0	0	0	0	0	0	0	NA	NA	NA	ACPR_8,	NA	0	0	0	0	0
BP21-290	Benguela	PA	18743	4.58333	M	12.4	0	1	1	NA	NA	NA	NA	NA	NA	36.4	0	1	2	3	7	14	21	28	35	42	NA	NA	NA	2942.5	NA	0	0	0	0	0	0	0	0	NA	NA	NA	ACPR_8,	NA	0	0	0	0	0
BP21-291	Benguela	PA	18743	5.83333	M	15.1	0	1	1	NA	NA	NA	NA	NA	NA	36.5	0	1	2	3	7	14	21	28	35	42	NA	NA	NA	1832.5	NA	0	0	0	0	0	0	0	0	NA	NA	NA	ACPR_8,	NA	0	0	0	0	0
BP21-292	Benguela	PA	18743	7.66667	M	24.1	0	1	1	NA	NA	30,	NA	NA	NA	36.1	0	1	2	3	7	14	21	28	35	42	NA	NA	NA	1044.5	NA	0	0	0	0	0	0	0	0	NA	NA	NA	ACPR_8,	NA	0	0	0	0	0
BP21-293	Benguela	PA	18743	0.916667	M	7.5	1	1	1	NA	NA	30,	NA	NA	NA	36	0	1	2	3	7	15	21	28	35	42	NA	NA	NA	10966.5	NA	0	0	0	0	0	0	0	0	NA	NA	NA	ACPR_8,	NA	0	0	0	0	0
BP21-294	Benguela	PA	18745	0.583333	M	8	0	1	1	NA	NA	NA	NA	NA	NA	36	0	1	2	3	7	14	21	23	NA	NA	NA	NA	NA	91684.5	NA	103	0	0	0	0	450.5	NA	NA	NA	NA	NA	FT_2,FTT_FCT_2b,FT_2_para1,FTT_FCT_2d,	NA	1	0	0	0	0
BP21-295	Benguela	PA	18746	6.08333	M	17.6	0	1	1	NA	NA	NA	NA	NA	NA	36.4	0	1	2	3	7	14	21	28	35	42	NA	NA	NA	36803.5	NA	0	0	0	0	0	0	0	0	NA	NA	NA	ACPR_8,	NA	0	0	0	0	0
BP21-296	Benguela	PA	18747	11.1667	F	30.4	0	1	1	NA	NA	NA	NA	NA	NA	36.8	0	1	2	3	7	15	21	28	36	42	NA	NA	NA	79497.5	NA	0	0	0	0	0	0	0	0	NA	NA	NA	ACPR_8,	NA	0	0	0	0	0
BP21-297	Benguela	PA	18748	7.91667	F	25.3	1	1	1	NA	NA	NA	NA	NA	NA	36.6	0	1	2	3	7	14	21	28	35	42	NA	NA	NA	70775	NA	0	0	0	0	0	0	0	0	NA	NA	NA	ACPR_8,	NA	0	0	0	0	0
BP21-298	Benguela	PA	18749	2.91667	M	12.9	0	1	1	NA	NA	NA	NA	NA	NA	36	0	1	2	3	7	14	21	28	35	42	NA	NA	NA	95983.5	NA	0	0	0	0	0	0	0	2326.5	NA	NA	NA	infraccao_1,outra_especie_7,	NA	0	0	0	0	0
BP21-299	Benguela	PA	18749	6.91667	F	17.9	0	1	1	NA	NA	NA	NA	NA	NA	36	0	1	2	3	7	14	21	28	35	42	NA	NA	NA	60543	NA	0	0	0	0	0	0	0	0	NA	NA	NA	ACPR_8,	NA	0	0	0	0	0
BP21-300	Benguela	PA	18750	11.9167	F	25.2	0	1	1	NA	NA	NA	NA	NA	NA	36.6	0	1	2	3	7	14	21	28	35	42	NA	NA	NA	12771.5	NA	0	0	0	0	0	0	0	0	NA	NA	NA	ACPR_8,	NA	0	0	0	0	0
BP21-301	Benguela	PA	18750	10.9167	M	21.5	0	1	1	NA	NA	NA	NA	NA	NA	36.1	0	1	2	3	7	14	21	28	33	42	NA	NA	NA	10842	NA	63	0	0	0	0	0	0	0	NA	NA	NA	ACPR_8,	NA	1	0	0	0	0
BP21-302	Benguela	PA	18750	10.25	M	31.2	1	1	1	NA	NA	NA	NA	NA	NA	36	0	1	2	3	7	14	21	28	35	42	NA	NA	NA	7642	NA	0	0	0	0	0	0	0	0	NA	NA	NA	ACPR_8,	NA	0	0	0	0	0
BP21-303	Benguela	PA	18751	3	F	11.2	0	1	1	NA	NA	NA	NA	NA	NA	36	0	1	2	3	7	14	21	28	35	42	NA	NA	NA	1011	NA	0	0	0	0	0	0	0	209556	NA	NA	NA	FT_2,FTT_FCT_2b,FT_2_para1,FTT_FCT_2d,	NA	0	0	0	0	0
BP21-304	Benguela	PA	18751	8.91667	F	28.2	0	1	1	NA	NA	NA	NA	NA	NA	36.1	0	1	2	3	7	14	21	29	35	42	NA	NA	NA	16766	NA	0	0	0	0	0	0	0	0	NA	NA	NA	ACPR_8,	NA	0	0	0	0	0
LL21-000	Lunda Sul	AL	18680	3.83333	F	15	1	1	1	NA	NA	NA	NA	NA	NA	35.6	0	1	2	3	7	14	21	28	NA	NA	NA	NA	NA	7229	NA	0	0	0	0	0	0	NA	NA	NA	NA	NA	ACPR_8,	NA	1	0	0	0	0
LL21-001	Lunda Sul	AL	18680	2.58333	F	15.2	1	1	1	NA	NA	NA	30,	NA	NA	36	0	1	2	3	7	14	21	28	NA	NA	NA	NA	NA	141702	NA	0	0	0	0	0	0	NA	NA	NA	NA	NA	ACPR_8,	NA	1	0	0	0	0
LL21-002	Lunda Sul	AL	18680	1.41667	M	9.5	1	1	1	NA	NA	NA	NA	NA	NA	37	0	1	2	3	7	14	21	28	NA	NA	NA	NA	NA	8615.5	NA	0	0	0	0	0	0	NA	NA	NA	NA	NA	ACPR_8,	NA	0	0	0	0	0
LL21-003	Lunda Sul	AL	18681	0.833333	M	8.9	1	1	1	NA	NA	NA	NA	NA	NA	35.9	0	1	2	3	8	14	21	28	NA	NA	NA	NA	NA	40176.5	NA	0	0	0	0	0	0	NA	NA	NA	NA	NA	ACPR_8,	NA	0	0	0	0	0
LL21-004	Lunda Sul	AL	18681	4.5	F	14	1	1	1	NA	NA	NA	NA	NA	NA	35.5	0	1	2	3	7	14	21	28	NA	NA	NA	NA	NA	10478.5	NA	0	0	0	0	0	0	NA	NA	NA	NA	NA	ACPR_8,	NA	0	0	0	0	0
LL21-005	Lunda Sul	AL	18681	2.91667	M	12.1	1	1	1	NA	NA	NA	30,	NA	NA	35.8	1	1	2	3	7	14	21	28	NA	NA	NA	NA	NA	61634.5	NA	0	0	0	0	0	0	NA	NA	NA	NA	NA	ACPR_8,	NA	0	0	0	0	0
LL21-006	Lunda Sul	AL	18682	3	M	13.6	1	1	1	NA	NA	NA	NA	NA	NA	36.4	0	1	2	3	7	14	21	28	NA	NA	NA	NA	NA	46688	NA	0	0	0	0	0	0	NA	NA	NA	NA	NA	ACPR_8,	NA	0	0	0	0	0
LL21-007	Lunda Sul	AL	18682	4.66667	F	15.7	1	1	1	NA	NA	NA	NA	NA	NA	35.7	0	1	2	3	7	14	21	28	NA	NA	NA	NA	NA	74132	NA	0	0	0	0	0	0	NA	NA	NA	NA	NA	ACPR_8,	NA	0	0	0	0	0
LL21-008	Lunda Sul	AL	18683	1.5	F	10.9	1	1	1	NA	NA	NA	NA	NA	NA	35.4	0	1	2	3	7	14	21	NA	NA	NA	NA	NA	NA	5208.5	NA	0	0	0	0	64	NA	NA	NA	NA	NA	NA	FTT_FCT_2b,FT_2_para1,abandono_d21_5,	NA	0	0	0	0	0
LL21-009	Lunda Sul	AL	18684	2	M	11.3	1	1	1	NA	NA	NA	30,	NA	NA	35	0	1	2	3	7	14	21	28	NA	NA	NA	NA	NA	88968.5	NA	0	0	0	0	0	0	NA	NA	NA	NA	NA	ACPR_8,	NA	0	0	0	0	0
LL21-010	Lunda Sul	AL	18684	3.5	F	12.6	1	1	1	NA	NA	NA	30,	NA	NA	35.6	0	1	2	3	7	14	NA	NA	NA	NA	NA	NA	NA	47865	NA	0	0	0	47.5	NA	NA	NA	NA	NA	NA	NA	FTT_FCT_2b,FT_2_para1,abandono_d14_5,	NA	0	0	0	0	NA
LL21-011	Lunda Sul	AL	18688	3.16667	M	12.7	1	1	1	NA	NA	NA	NA	NA	NA	36	0	1	2	3	7	14	21	28	NA	NA	NA	NA	NA	28133.5	NA	0	0	0	0	0	0	NA	NA	NA	NA	NA	ACPR_8,	NA	0	0	0	0	0
LL21-012	Lunda Sul	AL	18689	4	M	13.8	1	1	1	NA	NA	NA	NA	NA	NA	34.9	0	1	2	3	7	14	21	28	NA	NA	NA	NA	NA	17187.5	NA	0	0	0	0	0	0	NA	NA	NA	NA	NA	ACPR_8,	NA	0	0	0	0	0
LL21-013	Lunda Sul	AL	18689	3.16667	F	15.3	1	1	1	NA	NA	NA	NA	NA	NA	36.2	0	1	2	3	7	14	21	28	NA	NA	NA	NA	NA	92049.5	NA	71	0	0	0	0	0	NA	NA	NA	NA	NA	ACPR_8,	NA	0	0	0	0	0
LL21-014	Lunda Sul	AL	18689	1	M	8	1	1	1	NA	NA	NA	NA	NA	NA	35.4	0	1	2	3	7	14	21	28	NA	NA	NA	NA	NA	146281	NA	0	0	0	0	0	0	NA	NA	NA	NA	NA	ACPR_8,	NA	0	0	0	0	0
LL21-015	Lunda Sul	AL	18694	4.16667	F	15.5	1	1	1	NA	NA	NA	NA	NA	NA	36.4	0	1	2	3	7	14	21	28	NA	NA	NA	NA	NA	57850.5	NA	72	0	0	0	0	0	NA	NA	NA	NA	NA	ACPR_8,	NA	0	0	0	0	0
LL21-016	Lunda Sul	AL	18694	4.91667	F	18.6	1	1	1	NA	NA	NA	NA	NA	30,	35.9	0	1	2	3	7	14	21	28	NA	NA	NA	NA	NA	9587.5	NA	0	0	0	0	0	0	NA	NA	NA	NA	NA	ACPR_8,	NA	0	0	0	0	0
LL21-017	Lunda Sul	AL	18694	0.75	M	8.6	1	1	1	NA	NA	NA	NA	NA	NA	37.4	0	1	2	3	7	14	21	28	NA	NA	NA	NA	NA	16231.5	NA	0	0	0	0	0	0	NA	NA	NA	NA	NA	ACPR_8,	NA	0	0	0	0	0
LL21-018	Lunda Sul	AL	18694	1.41667	M	8.9	1	1	1	NA	NA	NA	NA	NA	NA	35.8	0	1	2	3	7	14	21	28	NA	NA	NA	NA	NA	4166.5	NA	0	0	0	0	0	0	NA	NA	NA	NA	NA	ACPR_8,	NA	0	0	0	0	0
LL21-019	Lunda Sul	AL	18695	3.5	F	14.7	1	1	1	NA	NA	NA	NA	NA	NA	36	0	1	2	3	7	14	21	28	NA	NA	NA	NA	NA	151618	NA	0	0	0	0	0	0	NA	NA	NA	NA	NA	ACPR_8,	NA	0	0	0	0	0
LL21-020	Lunda Sul	AL	18695	4.5	F	16.2	1	0	1	NA	NA	NA	NA	NA	NA	36.6	0	1	2	3	7	14	21	28	NA	NA	NA	NA	NA	5066.5	NA	0	0	0	0	0	0	NA	NA	NA	NA	NA	ACPR_8,	NA	0	0	0	0	0
LL21-021	Lunda Sul	AL	18695	2.75	M	14.4	1	1	1	NA	NA	NA	30,	NA	NA	36.8	0	1	2	3	7	14	21	28	NA	NA	NA	NA	NA	33361	NA	0	0	0	0	0	0	NA	NA	NA	NA	NA	ACPR_8,	NA	0	0	NA	0	0
LL21-022	Lunda Sul	AL	18696	3	F	14.9	1	1	1	NA	NA	NA	30,	NA	NA	36	0	1	2	3	7	14	21	28	NA	NA	NA	NA	NA	160342	NA	0	0	0	0	0	0	NA	NA	NA	NA	NA	ACPR_8,	NA	0	0	0	0	0
LL21-023	Lunda Sul	AL	18696	3.66667	M	15.1	1	1	1	NA	NA	NA	NA	NA	NA	35.4	0	1	2	3	7	14	21	28	NA	NA	NA	NA	NA	98725	NA	0	0	0	0	0	0	NA	NA	NA	NA	NA	ACPR_8,	NA	0	0	0	0	0
LL21-024	Lunda Sul	AL	18697	0.833333	M	9.6	1	1	1	NA	NA	NA	NA	30,	NA	35.3	0	1	94	3	7	14	21	28	NA	NA	NA	NA	NA	86577.5	NA	0	0	0	0	0	0	NA	NA	NA	NA	NA	ACPR_8,	NA	0	0	0	0	0
LL21-025	Lunda Sul	AL	18697	1.5	F	9.8	1	1	1	NA	NA	NA	NA	NA	NA	35	0	1	2	3	7	14	21	28	NA	NA	NA	NA	NA	5331.5	NA	0	0	0	0	0	0	NA	NA	NA	NA	NA	ACPR_8,	NA	0	0	0	0	0
LL21-026	Lunda Sul	AL	18697	3.5	F	14.9	1	1	1	NA	NA	NA	NA	NA	NA	36	0	1	2	3	7	14	21	28	NA	NA	NA	NA	NA	132965	NA	32	0	0	0	0	0	NA	NA	NA	NA	NA	ACPR_8,	NA	0	0	0	0	0
LL21-027	Lunda Sul	AL	18697	3.5	M	13.7	1	1	1	NA	NA	NA	NA	NA	NA	35.9	0	1	2	3	7	14	21	28	NA	NA	NA	NA	NA	24190	NA	0	0	0	0	0	1114.5	NA	NA	NA	NA	NA	FT_2_para1,outra_especie_7,	NA	0	0	0	0	0
LL21-028	Lunda Sul	AL	18698	2.41667	M	13.1	1	1	1	NA	NA	NA	NA	NA	NA	35.7	0	1	2	3	7	14	21	28	NA	NA	NA	NA	NA	13776	NA	0	0	0	0	0	0	NA	NA	NA	NA	NA	ACPR_8,	NA	0	0	0	0	0
LL21-029	Lunda Sul	AL	18703	2.16667	M	11.7	1	1	1	NA	NA	NA	NA	NA	NA	35.8	0	1	2	3	7	14	21	28	NA	NA	NA	NA	NA	46706	NA	63.5	0	0	0	0	0	NA	NA	NA	NA	NA	ACPR_8,	NA	0	0	0	0	0
LL21-030	Lunda Sul	AL	18708	4.16667	M	16.2	1	1	1	NA	NA	NA	NA	NA	NA	36.5	0	1	2	3	7	14	21	28	NA	NA	NA	NA	NA	57581	NA	0	0	0	0	0	0	NA	NA	NA	NA	NA	ACPR_8,	NA	0	0	0	0	0
LL21-031	Lunda Sul	AL	18710	4.25	M	17.3	1	1	1	NA	NA	NA	NA	NA	NA	36.3	0	1	2	3	7	14	21	28	NA	NA	NA	NA	NA	6207.5	NA	0	0	0	0	0	0	NA	NA	NA	NA	NA	ACPR_8,	NA	0	0	0	0	0
LL21-032	Lunda Sul	AL	18711	1.16667	M	10.3	1	1	1	NA	NA	NA	NA	NA	NA	35.7	0	1	2	3	7	14	21	28	NA	NA	NA	NA	NA	127754	NA	0	0	0	0	0	0	NA	NA	NA	NA	NA	ACPR_8,	NA	0	0	0	0	0
LL21-033	Lunda Sul	AL	18712	3.5	F	16.4	1	1	1	NA	NA	NA	NA	NA	NA	35.7	0	1	2	3	7	14	21	28	NA	NA	NA	NA	NA	99007	NA	63.5	0	0	0	0	0	NA	NA	NA	NA	NA	ACPR_8,	NA	NA	0	0	0	0
LL21-034	Lunda Sul	AL	18715	4.5	M	15.2	1	1	1	NA	NA	NA	NA	NA	NA	36.7	0	1	2	3	7	14	21	28	NA	NA	NA	NA	NA	6441.5	NA	0	0	0	0	0	0	NA	NA	NA	NA	NA	ACPR_8,	NA	0	0	0	0	0
LL21-035	Lunda Sul	AL	18716	4.66667	M	16.5	1	1	1	NA	NA	NA	NA	NA	NA	36.5	0	1	2	3	7	14	21	28	NA	NA	NA	NA	NA	42157.5	NA	0	0	0	0	0	0	NA	NA	NA	NA	NA	ACPR_8,	NA	0	0	0	0	0
LL21-036	Lunda Sul	AL	18716	2	F	10	1	1	1	NA	NA	NA	NA	NA	NA	36	0	1	2	3	7	14	21	28	NA	NA	NA	NA	NA	44653.5	NA	32	0	0	0	0	0	NA	NA	NA	NA	NA	ACPR_8,	NA	0	0	0	0	0
LL21-037	Lunda Sul	AL	18718	1.83333	M	9.9	1	1	1	NA	NA	NA	NA	NA	NA	35.2	0	1	2	3	7	14	NA	NA	NA	NA	NA	NA	NA	71758	NA	0	0	0	142.5	NA	NA	NA	NA	NA	NA	NA	FTT_FCT_2b,FT_2_para1,FTT_FCT_2d,outra_especie_7,abandono_d14_5,	NA	0	0	0	0	NA
LL21-038	Lunda Sul	AL	18719	1	M	11.6	1	1	1	NA	NA	NA	NA	NA	NA	35.1	0	1	2	3	7	14	21	28	NA	NA	NA	NA	NA	43240.5	NA	64	0	0	0	0	57	NA	NA	NA	NA	NA	ACPR_8,FTT_FCT_2b,FT_2_para1,	NA	0	0	0	0	0
LL21-039	Lunda Sul	AL	18719	1.66667	F	11	1	1	1	NA	NA	NA	NA	NA	30,	35.6	0	1	2	3	7	14	21	28	NA	NA	NA	NA	NA	45702	NA	0	0	0	0	0	0	NA	NA	NA	NA	NA	ACPR_8,	NA	0	0	0	0	0
LL21-040	Lunda Sul	AL	18722	3.08333	F	12.2	1	1	1	NA	NA	NA	NA	NA	NA	35.3	0	1	2	3	7	14	21	28	NA	NA	NA	NA	NA	16511.5	NA	48	0	0	0	0	0	NA	NA	NA	NA	NA	ACPR_8,	NA	0	0	0	0	0
LL21-041	Lunda Sul	AL	18722	2.41667	F	14.4	1	1	1	NA	NA	NA	NA	NA	NA	35.5	0	1	2	3	7	14	21	28	NA	NA	NA	NA	NA	14032.5	NA	0	0	0	0	0	0	NA	NA	NA	NA	NA	ACPR_8,	NA	0	0	0	0	0
LL21-042	Lunda Sul	AL	18723	4.75	F	15.8	1	1	1	NA	NA	NA	NA	NA	NA	36	0	1	2	3	7	14	21	28	NA	NA	NA	NA	NA	4586	NA	0	0	0	0	0	0	NA	NA	NA	NA	NA	ACPR_8,	NA	0	0	0	0	0
LL21-043	Lunda Sul	AL	18723	0.5	F	6.9	1	1	1	NA	NA	NA	NA	NA	NA	36.5	0	1	2	3	7	14	21	28	NA	NA	NA	NA	NA	5597	NA	0	0	0	0	0	0	NA	NA	NA	NA	NA	ACPR_8,	NA	0	0	0	0	0
LL21-044	Lunda Sul	AL	18724	3.33333	F	13.7	1	1	1	NA	NA	NA	NA	NA	NA	35.3	0	1	2	3	7	14	21	28	NA	NA	NA	NA	NA	85538.5	NA	0	0	0	0	0	0	NA	NA	NA	NA	NA	ACPR_8,	NA	0	0	0	0	0
LL21-045	Lunda Sul	AL	18725	3.25	M	13.9	1	1	1	NA	NA	NA	30,	NA	NA	36.3	0	1	2	3	7	14	21	28	NA	NA	NA	NA	NA	77500	NA	0	0	0	0	0	0	NA	NA	NA	NA	NA	ACPR_8,	NA	0	0	0	0	0
LL21-046	Lunda Sul	AL	18725	0.666667	M	8.2	1	1	1	NA	NA	NA	NA	NA	NA	34	0	1	2	3	7	14	21	28	NA	NA	NA	NA	NA	29702	NA	0	0	0	0	0	0	NA	NA	NA	NA	NA	ACPR_8,	NA	0	0	0	0	0
LL21-047	Lunda Sul	AL	18726	4.41667	F	15.3	1	1	1	NA	NA	NA	NA	30,	NA	36.1	0	1	2	3	7	14	21	28	NA	NA	NA	NA	NA	38514.5	NA	0	0	0	0	0	0	NA	NA	NA	NA	NA	ACPR_8,	NA	0	0	0	0	0
LL21-048	Lunda Sul	AL	18731	1.5	F	9.3	1	1	1	NA	NA	NA	NA	NA	NA	35.3	0	1	2	3	7	14	21	28	NA	NA	NA	NA	NA	18151.5	NA	63.5	0	0	0	0	0	NA	NA	NA	NA	NA	ACPR_8,	NA	0	0	0	0	0
LL21-049	Lunda Sul	AL	18731	2.75	M	11.6	1	1	1	NA	NA	NA	NA	NA	NA	35.3	0	1	2	3	7	14	21	28	NA	NA	NA	NA	NA	81711	NA	0	0	0	0	0	0	NA	NA	NA	NA	NA	ACPR_8,	NA	0	0	0	0	0
LL21-050	Lunda Sul	AL	18680	1.41667	M	9	1	1	1	NA	NA	NA	NA	NA	NA	36	0	1	2	3	7	14	21	28	NA	NA	NA	NA	NA	38421	NA	164.5	31.5	0	0	0	0	NA	NA	NA	NA	NA	ACPR_8,	NA	0	0	NA	0	0
LL21-051	Lunda Sul	AL	18681	2.5	F	13	1	1	1	NA	NA	NA	NA	NA	NA	36.3	0	1	2	3	7	14	21	28	NA	NA	NA	NA	NA	44930	NA	86.5	0	0	0	0	0	NA	NA	NA	NA	NA	ACPR_8,	NA	0	0	0	0	0
LL21-052	Lunda Sul	AL	18681	3.16667	M	12.2	1	1	1	NA	NA	NA	NA	NA	NA	36.3	0	1	2	3	7	14	21	28	NA	NA	NA	NA	NA	38333.5	NA	0	0	0	0	0	0	NA	NA	NA	NA	NA	ACPR_8,	NA	0	0	0	0	0
LL21-053	Lunda Sul	AL	18682	0.666667	F	7.8	1	1	1	NA	30,	NA	30,60,	NA	NA	36.2	0	1	2	3	7	14	21	28	NA	NA	NA	NA	NA	101136	NA	0	0	0	0	0	0	NA	NA	NA	NA	NA	ACPR_8,	NA	0	0	0	0	0
LL21-054	Lunda Sul	AL	18682	3.16667	M	13.1	1	1	1	NA	NA	NA	NA	NA	NA	36.8	0	1	2	3	7	14	NA	NA	NA	NA	NA	NA	NA	20422	NA	15.5	15	0	63	NA	NA	NA	NA	NA	NA	NA	FTT_FCT_2b,FT_2_para1,	NA	0	0	0	0	NA
LL21-055	Lunda Sul	AL	18683	1.5	M	11.6	1	1	1	NA	NA	NA	NA	NA	NA	35.2	0	1	2	3	7	14	21	28	NA	NA	NA	NA	NA	3692.5	NA	0	0	0	0	0	0	NA	NA	NA	NA	NA	ACPR_8,	NA	0	0	0	0	0
LL21-056	Lunda Sul	AL	18683	3.25	M	11.4	1	1	1	NA	NA	NA	NA	NA	NA	NA	0	1	2	NA	NA	NA	NA	NA	NA	NA	NA	NA	NA	35944	NA	0	NA	NA	NA	NA	NA	NA	NA	NA	NA	NA	abandono_5,abandono_d2_5,	NA	0	NA	NA	NA	NA
LL21-057	Lunda Sul	AL	18684	3.25	F	11.3	1	1	1	NA	NA	NA	NA	NA	NA	36.2	0	1	2	3	7	14	21	28	NA	NA	NA	NA	NA	3750	NA	0	0	0	0	0	0	NA	NA	NA	NA	NA	ACPR_8,	NA	0	0	0	0	0
LL21-058	Lunda Sul	AL	18684	4.5	M	14.1	1	1	1	NA	NA	NA	NA	NA	NA	36.2	0	1	2	3	7	14	21	28	NA	NA	NA	NA	NA	44504	NA	0	0	0	0	0	0	NA	NA	NA	NA	NA	ACPR_8,	NA	0	0	0	0	0
LL21-059	Lunda Sul	AL	18684	1.33333	F	8.9	1	1	1	NA	NA	NA	NA	NA	NA	35.9	0	1	2	3	7	14	21	28	NA	NA	NA	NA	NA	103446	NA	32	0	0	0	0	0	NA	NA	NA	NA	NA	ACPR_8,	NA	0	0	0	0	0
LL21-060	Lunda Sul	AL	18687	1.25	F	8.9	1	1	1	NA	NA	NA	NA	NA	NA	36.2	0	1	2	3	7	14	21	28	NA	NA	NA	NA	NA	44616.5	NA	31.5	0	0	0	0	0	NA	NA	NA	NA	NA	ACPR_8,	NA	0	0	0	0	0
LL21-061	Lunda Sul	AL	18688	3.33333	F	10.5	1	1	1	NA	NA	NA	NA	NA	NA	36	0	1	2	3	7	14	21	NA	NA	NA	NA	NA	NA	56159.5	NA	0	0	0	0	3667.5	NA	NA	NA	NA	NA	NA	FTT_FCT_2b,FT_2_para1,	NA	0	0	0	0	0
LL21-062	Lunda Sul	AL	18688	2.58333	F	12.6	1	1	1	NA	NA	NA	NA	30,	30,	39.4	0	1	2	3	7	14	21	28	NA	NA	NA	NA	NA	8194	NA	0	0	0	0	0	0	NA	NA	NA	NA	NA	ACPR_8,	NA	0	0	0	0	0
LL21-063	Lunda Sul	AL	18688	3.25	F	14.3	1	1	1	NA	NA	NA	NA	NA	NA	36.6	0	1	2	3	7	14	21	28	NA	NA	NA	NA	NA	69712.5	NA	63	0	0	0	0	0	NA	NA	NA	NA	NA	ACPR_8,	NA	0	NA	0	0	0
LL21-064	Lunda Sul	AL	18688	3.83333	M	13.2	1	1	1	NA	NA	NA	NA	NA	NA	36	0	1	2	3	7	14	21	28	NA	NA	NA	NA	NA	136340	NA	31	0	0	0	0	0	NA	NA	NA	NA	NA	ACPR_8,	NA	0	0	0	0	0
LL21-065	Lunda Sul	AL	18689	2	M	11.3	1	1	1	NA	NA	NA	NA	NA	NA	35.6	0	1	2	3	7	14	21	28	NA	NA	NA	NA	NA	59039	NA	30.5	0	0	0	0	0	NA	NA	NA	NA	NA	ACPR_8,	NA	0	0	0	0	0
LL21-066	Lunda Sul	AL	18690	4	M	15.5	1	1	1	NA	NA	NA	NA	NA	NA	36.3	0	1	2	3	7	14	21	28	NA	NA	NA	NA	NA	4741.5	NA	31.5	0	0	0	0	0	NA	NA	NA	NA	NA	ACPR_8,	NA	0	0	0	0	0
LL21-067	Lunda Sul	AL	18691	1.08333	F	8.8	1	1	1	NA	NA	30,	NA	NA	NA	36.1	0	1	2	3	7	14	21	28	NA	NA	NA	NA	NA	44704	NA	0	0	0	0	0	0	NA	NA	NA	NA	NA	ACPR_8,	NA	0	0	0	0	0
LL21-068	Lunda Sul	AL	18691	3.16667	F	14	1	1	1	NA	NA	NA	30,	NA	NA	36	0	1	2	3	7	14	21	28	NA	NA	NA	NA	NA	56672.5	NA	30.5	0	0	0	0	0	NA	NA	NA	NA	NA	ACPR_8,	NA	0	0	0	0	0
LL21-069	Lunda Sul	AL	18691	2.25	M	11.7	1	1	1	NA	NA	NA	NA	30,	NA	36.2	0	1	2	3	7	14	21	28	NA	NA	NA	NA	NA	3740	NA	0	0	0	0	0	0	NA	NA	NA	NA	NA	ACPR_8,	NA	0	0	0	0	0
LL21-070	Lunda Sul	AL	18695	0.583333	F	6.6	1	1	1	NA	NA	NA	NA	NA	NA	36.2	0	1	2	3	7	14	21	28	NA	NA	NA	NA	NA	95673.5	NA	0	0	0	0	0	0	NA	NA	NA	NA	NA	ACPR_8,	NA	0	0	0	0	0
LL21-071	Lunda Sul	AL	18695	1.5	M	11.2	1	1	1	NA	NA	NA	30,	NA	NA	36.6	0	1	2	3	7	14	21	28	NA	NA	NA	NA	NA	21192.5	NA	0	0	0	0	0	0	NA	NA	NA	NA	NA	ACPR_8,	NA	0	0	0	0	0
LL21-072	Lunda Sul	AL	18696	3.25	F	11.4	1	1	1	NA	NA	NA	NA	NA	NA	36.4	0	1	2	3	7	14	21	28	NA	NA	NA	NA	NA	3957.5	NA	0	0	0	0	0	0	NA	NA	NA	NA	NA	ACPR_8,	NA	0	0	0	0	0
LL21-073	Lunda Sul	AL	18696	2.58333	F	13.7	1	1	1	NA	NA	NA	NA	NA	NA	35.9	0	1	2	3	7	14	21	28	NA	NA	NA	NA	NA	42496	NA	0	0	0	0	0	0	NA	NA	NA	NA	NA	ACPR_8,	NA	0	0	0	0	0
LL21-074	Lunda Sul	AL	18696	4	M	12.9	1	1	1	NA	NA	NA	NA	NA	NA	36.8	0	1	2	3	7	14	21	28	NA	NA	18	19	NA	32655.5	NA	0	0	0	0	0	0	NA	NA	0	0	NA	ACPR_8,	NA	0	0	0	0	0
LL21-075	Lunda Sul	AL	18701	4.25	M	13.4	1	1	1	NA	NA	NA	NA	30,	30,	36.2	0	1	2	3	7	14	21	28	NA	NA	NA	NA	NA	162428	NA	47	0	0	0	0	0	NA	NA	NA	NA	NA	ACPR_8,	NA	0	0	0	0	0
LL21-076	Lunda Sul	AL	18701	1.41667	M	10.3	1	1	1	NA	NA	NA	NA	NA	NA	36.1	0	1	2	3	7	14	21	28	NA	NA	NA	NA	NA	11696	NA	0	0	0	0	0	0	NA	NA	NA	NA	NA	ACPR_8,	NA	0	0	0	0	0
LL21-077	Lunda Sul	AL	18703	1.08333	F	11	1	1	1	NA	NA	NA	30,	NA	NA	34.3	0	1	2	3	7	14	NA	NA	NA	NA	NA	NA	NA	23064.5	NA	0	0	0	39	NA	NA	NA	NA	NA	NA	NA	FTT_FCT_2b,FT_2_para1,	NA	0	0	0	0	NA
LL21-078	Lunda Sul	AL	18703	1	F	8.5	1	1	1	NA	NA	NA	NA	NA	NA	35.6	0	1	2	3	7	14	21	28	NA	NA	NA	NA	NA	22948.5	NA	0	0	0	0	0	0	NA	NA	NA	NA	NA	ACPR_8,	NA	0	0	0	0	0
LL21-079	Lunda Sul	AL	18703	4.91667	F	16.3	1	1	1	NA	NA	NA	NA	NA	NA	35	0	1	2	3	7	14	21	28	NA	NA	NA	NA	NA	139984	NA	0	0	0	0	0	0	NA	NA	NA	NA	NA	FTT_FCT_2b,FT_2_para1,infraccao_1,outra_especie_7,	NA	0	0	0	0	0
LL21-080	Lunda Sul	AL	18705	1.91667	F	9.4	1	1	1	NA	NA	NA	NA	NA	NA	36.2	0	1	2	3	7	14	21	28	NA	NA	NA	NA	NA	35647.5	NA	0	0	0	0	0	0	NA	NA	NA	NA	NA	ACPR_8,	NA	0	0	0	0	0
LL21-081	Lunda Sul	AL	18708	0.5	M	8.2	1	1	1	NA	NA	NA	NA	NA	NA	36.2	0	1	2	3	7	14	21	28	NA	NA	NA	NA	NA	30684	NA	0	0	0	0	0	0	NA	NA	NA	NA	NA	ACPR_8,	NA	0	0	0	0	0
LL21-082	Lunda Sul	AL	18715	4.41667	F	16.5	1	1	1	NA	NA	NA	NA	NA	NA	36.2	0	1	2	3	7	14	21	28	NA	NA	NA	NA	NA	16592	NA	0	0	0	0	0	0	NA	NA	NA	NA	NA	ACPR_8,	NA	0	0	0	0	0
LL21-083	Lunda Sul	AL	18715	2.66667	M	11.6	1	1	1	NA	NA	NA	NA	NA	NA	36.1	0	1	2	3	7	14	NA	NA	NA	NA	NA	NA	NA	95758	NA	0	0	0	62.5	NA	NA	NA	NA	NA	NA	NA	FTT_FCT_2b,FT_2_para1,FTT_FCT_2d,	NA	0	0	0	0	NA
LL21-084	Lunda Sul	AL	18715	1.91667	F	9.9	1	1	1	NA	NA	NA	NA	NA	NA	36.2	0	1	2	3	7	14	21	NA	NA	NA	NA	NA	NA	16879	NA	0	0	0	0	1599.5	NA	NA	NA	NA	NA	NA	FTT_FCT_2b,FT_2_para1,FTT_FCT_2d,outra_especie_7,	NA	0	0	0	0	0
LL21-085	Lunda Sul	AL	18717	1	F	9.3	1	1	1	NA	NA	NA	NA	NA	NA	36	0	1	2	3	7	14	21	28	NA	NA	NA	NA	NA	17731	NA	31	0	0	0	0	0	NA	NA	NA	NA	NA	ACPR_8,	NA	0	0	0	0	0
LL21-086	Lunda Sul	AL	18717	4.41667	M	16.2	1	1	1	NA	NA	NA	NA	NA	NA	36.1	0	1	2	3	7	14	21	NA	NA	NA	NA	NA	NA	119244	NA	0	0	0	0	1566	NA	NA	NA	NA	NA	NA	FTT_FCT_2b,FT_2_para1,	NA	0	0	0	0	0
LL21-087	Lunda Sul	AL	18717	1.33333	M	10.8	1	1	1	NA	NA	NA	NA	NA	NA	36.5	0	1	2	3	7	14	21	28	NA	NA	NA	NA	NA	37809	NA	0	0	0	0	0	0	NA	NA	NA	NA	NA	ACPR_8,	NA	0	0	0	0	0
LL21-088	Lunda Sul	AL	18717	3.08333	M	12.3	1	1	1	NA	NA	NA	NA	NA	NA	35.9	0	1	2	3	7	14	21	28	NA	NA	NA	NA	NA	56399.5	NA	0	0	0	0	0	0	NA	NA	NA	NA	NA	ACPR_8,	NA	0	0	0	0	0
LL21-089	Lunda Sul	AL	18717	1.75	M	10.1	1	1	1	NA	NA	NA	NA	NA	NA	35.8	0	1	2	3	7	14	21	28	NA	NA	NA	NA	NA	115446	NA	29	0	0	0	0	235675	NA	NA	NA	NA	NA	FTT_FCT_2b,FT_2_para1,FTT_FCT_2c,	NA	1	0	0	0	0
LL21-090	Lunda Sul	AL	18723	3.33333	M	14	1	1	1	NA	NA	NA	NA	NA	NA	36.3	0	1	2	3	7	14	21	28	NA	NA	NA	NA	NA	3937	NA	0	0	0	0	0	0	NA	NA	NA	NA	NA	ACPR_8,	NA	0	0	0	0	0
LL21-091	Lunda Sul	AL	18723	2.16667	M	9.5	1	1	1	NA	NA	NA	NA	NA	NA	36.2	0	1	2	3	7	14	21	28	NA	NA	NA	NA	NA	13591.5	NA	15	0	0	0	0	0	NA	NA	NA	NA	NA	ACPR_8,	NA	0	0	0	0	0
LL21-092	Lunda Sul	AL	18723	2.41667	F	11.1	0	1	1	NA	NA	NA	NA	NA	NA	36.8	0	1	2	3	7	14	21	28	NA	NA	NA	NA	NA	14707	NA	0	0	0	0	0	0	NA	NA	NA	NA	NA	ACPR_8,	NA	0	0	0	0	0
LL21-093	Lunda Sul	AL	18723	4.66667	M	15.7	1	1	1	NA	NA	NA	NA	NA	NA	36.2	0	1	2	3	7	14	NA	NA	NA	NA	NA	NA	NA	21620	NA	0	0	0	0	NA	NA	NA	NA	NA	NA	NA	infraccao_1,abandono_5,abandono_d14_5,	NA	0	0	0	0	NA
LL21-094	Lunda Sul	AL	18724	1.25	F	10.1	1	1	1	NA	NA	NA	NA	NA	NA	37.3	0	1	2	3	7	14	21	NA	NA	NA	NA	NA	NA	122256	NA	28.5	0	0	0	218	NA	NA	NA	NA	NA	NA	FTT_FCT_2b,FT_2_para1,FTT_FCT_2d,	NA	0	0	0	0	0
LL21-095	Lunda Sul	AL	18724	2.25	F	10.1	1	1	1	NA	NA	NA	NA	NA	NA	35.3	0	1	2	3	7	14	21	28	NA	NA	NA	NA	NA	117332	NA	101.5	0	0	0	0	0	NA	NA	NA	NA	NA	ACPR_8,	NA	0	0	0	0	0
LL21-096	Lunda Sul	AL	18729	3.83333	M	14.4	1	1	1	NA	NA	NA	NA	NA	NA	36.2	0	1	2	3	7	14	21	28	NA	NA	NA	NA	NA	13144.5	NA	31	0	0	0	0	0	NA	NA	NA	NA	NA	ACPR_8,	NA	0	0	0	0	0
LL21-097	Lunda Sul	AL	18729	1.33333	F	9.1	1	1	1	NA	NA	NA	NA	NA	NA	36.2	0	1	2	3	7	14	21	28	NA	NA	NA	NA	NA	6242.5	NA	0	0	0	0	0	0	NA	NA	NA	NA	NA	ACPR_8,	NA	0	0	0	0	0
LL21-098	Lunda Sul	AL	18730	3.16667	F	11	1	0	1	NA	NA	NA	NA	NA	NA	36.2	0	1	2	3	7	14	21	28	NA	NA	NA	NA	NA	7175.5	NA	0	0	0	0	0	0	NA	NA	NA	NA	NA	ACPR_8,	NA	0	0	0	0	0
LL21-099	Lunda Sul	AL	18730	0.5	F	7	1	1	1	NA	NA	NA	NA	NA	NA	36.2	0	1	2	3	7	14	21	28	NA	NA	NA	NA	NA	37314	NA	118.5	0	0	0	0	0	NA	NA	NA	NA	NA	ACPR_8,	NA	0	0	0	0	0
LL21-101	Lunda Sul	AL	18733	2.58333	F	11.4	1	1	1	NA	NA	NA	NA	30,	NA	35.5	0	1	2	3	7	14	21	28	NA	NA	NA	NA	NA	16059.5	NA	0	0	0	0	0	0	NA	NA	NA	NA	NA	ACPR_8,	NA	0	0	0	0	0
LL21-102	Lunda Sul	AL	18733	2.16667	M	11.3	1	1	1	NA	NA	NA	NA	NA	NA	36	0	1	2	3	7	14	21	28	NA	NA	NA	NA	NA	52978.5	NA	0	0	0	0	0	0	NA	NA	NA	NA	NA	ACPR_8,	NA	0	0	0	0	0
LL21-103	Lunda Sul	AL	18731	4	M	15.9	1	1	1	NA	NA	NA	NA	NA	NA	35.4	0	1	2	3	7	14	21	28	NA	NA	NA	NA	NA	8685	NA	0	0	0	0	0	0	NA	NA	NA	NA	NA	ACPR_8,	NA	0	0	0	0	0
LL21-104	Lunda Sul	AL	18731	1.75	M	8.1	1	1	1	NA	NA	NA	NA	NA	NA	36.6	0	1	2	3	7	14	21	NA	NA	NA	NA	NA	NA	162624	NA	0	0	0	0	0	NA	NA	NA	NA	NA	NA	infraccao_1,abandono_5,abandono_d21_5,	NA	0	0	0	0	0
LQ21-200	Lunda Sul	ASAQ	18738	4.58333	F	11.6	1	1	1	NA	NA	NA	NA	NA	NA	36.1	0	1	2	3	7	14	21	NA	NA	NA	NA	NA	NA	33642	NA	31	0	0	0	0	NA	NA	NA	NA	NA	NA	infraccao_1,abandono_5,abandono_d21_5,	NA	0	0	0	0	0
LQ21-201	Lunda Sul	ASAQ	18738	2.25	M	9.5	1	1	1	NA	NA	NA	NA	NA	NA	35.2	0	1	2	3	7	14	21	28	NA	NA	NA	NA	NA	11844.5	NA	31	0	0	0	0	0	NA	NA	NA	NA	NA	ACPR_8,	NA	0	0	0	0	0
LQ21-202	Lunda Sul	ASAQ	18739	2.33333	F	9.9	1	1	1	NA	NA	NA	NA	NA	NA	35.7	0	1	2	3	7	14	21	28	NA	NA	NA	NA	NA	3796.5	NA	0	0	0	0	0	0	NA	NA	NA	NA	NA	ACPR_8,	NA	0	0	0	0	0
LQ21-203	Lunda Sul	ASAQ	18741	0.666667	M	7.4	1	0	0	NA	NA	NA	NA	NA	NA	36.2	-1	0	1	2	6	13	20	27	NA	NA	NA	NA	NA	90700.5	NA	0	0	0	0	0	0	NA	NA	NA	NA	NA	ACPR_8,	NA	0	0	0	0	0
LQ21-204	Lunda Sul	ASAQ	18709	2.33333	M	11	1	1	1	NA	NA	NA	NA	NA	NA	36.2	31	32	33	34	38	45	52	59	NA	NA	NA	NA	NA	62359	NA	85	0	0	0	0	0	NA	NA	NA	NA	NA	ACPR_8,	NA	0	0	0	NA	0
LQ21-205	Lunda Sul	ASAQ	18743	2	M	11.2	1	1	1	NA	NA	NA	NA	NA	NA	36.2	0	1	2	3	7	14	21	28	NA	NA	NA	NA	NA	43808	NA	0	0	0	0	0	0	NA	NA	NA	NA	NA	ACPR_8,	NA	0	0	0	0	0
LQ21-206	Lunda Sul	ASAQ	18743	4	F	16	1	1	1	NA	NA	NA	NA	NA	NA	36.1	0	1	2	3	7	14	21	28	NA	NA	NA	NA	NA	49512.5	NA	15	0	0	0	0	0	NA	NA	NA	NA	NA	ACPR_8,	NA	0	0	0	0	0
LQ21-207	Lunda Sul	ASAQ	18743	3.91667	M	12.7	1	1	1	NA	NA	NA	NA	NA	NA	36.2	0	1	2	3	7	14	21	28	NA	NA	NA	NA	NA	20611.5	NA	0	0	0	0	0	0	NA	NA	NA	NA	NA	ACPR_8,	NA	0	0	0	0	0
LQ21-208	Lunda Sul	ASAQ	18744	1.33333	M	13.5	1	1	1	NA	NA	NA	NA	NA	NA	36.2	0	1	2	3	7	14	21	28	NA	NA	NA	NA	NA	130123	NA	29.5	0	0	0	0	0	NA	NA	NA	NA	NA	ACPR_8,	NA	0	0	0	0	0
LQ21-209	Lunda Sul	ASAQ	18744	3.33333	F	12.8	1	1	1	NA	NA	NA	NA	NA	NA	36.2	0	1	2	3	7	14	21	28	NA	NA	NA	NA	NA	41208	NA	31	0	0	0	0	0	NA	NA	NA	NA	NA	ACPR_8,	NA	0	0	0	0	0
LQ21-210	Lunda Sul	ASAQ	18744	2	M	10	1	1	1	NA	NA	NA	NA	NA	NA	36.2	0	1	2	3	7	14	21	28	NA	NA	NA	NA	NA	57220	NA	NA	0	0	0	0	0	NA	NA	NA	NA	NA	ACPR_8,	NA	NA	0	0	0	0
LQ21-211	Lunda Sul	ASAQ	18744	4.16667	M	14.7	1	1	1	NA	NA	NA	NA	NA	NA	36.2	0	1	2	3	7	14	21	28	NA	NA	NA	NA	NA	6350.5	NA	0	0	0	0	0	0	NA	NA	NA	NA	NA	ACPR_8,	NA	0	0	0	0	0
LQ21-212	Lunda Sul	ASAQ	18744	4.41667	M	15.1	1	1	1	NA	NA	NA	NA	NA	NA	36.2	0	2	2	3	7	14	21	28	NA	NA	NA	NA	NA	145576	NA	31	0	0	0	0	0	NA	NA	NA	NA	NA	ACPR_8,	NA	0	0	0	0	0
LQ21-213	Lunda Sul	ASAQ	18744	1.66667	F	9.4	1	1	1	NA	NA	NA	NA	NA	NA	36.2	0	1	2	3	7	14	21	28	NA	NA	NA	NA	NA	93228	NA	0	0	0	0	0	0	NA	NA	NA	NA	NA	ACPR_8,	NA	0	0	0	0	0
LQ21-214	Lunda Sul	ASAQ	18746	2	F	9.6	1	1	1	NA	NA	NA	NA	NA	NA	36.2	0	1	2	3	7	14	21	28	NA	NA	NA	NA	NA	99436.5	NA	0	0	0	0	0	0	NA	NA	NA	NA	NA	ACPR_8,	NA	0	0	0	0	0
LQ21-215	Lunda Sul	ASAQ	18747	1.83333	M	11.8	1	1	1	NA	NA	NA	NA	NA	NA	36.2	0	1	2	3	7	14	21	28	NA	NA	NA	NA	NA	22382	NA	0	0	0	0	0	0	NA	NA	NA	NA	NA	ACPR_8,	NA	0	0	0	0	0
LQ21-216	Lunda Sul	ASAQ	18750	3.33333	F	12.1	1	1	1	NA	NA	NA	NA	NA	NA	35.2	0	1	2	3	7	14	21	28	NA	NA	NA	NA	NA	73260	NA	0	0	0	0	0	0	NA	NA	NA	NA	NA	ACPR_8,	NA	0	0	0	0	0
LQ21-217	Lunda Sul	ASAQ	18750	1.58333	M	9.6	1	1	1	NA	NA	NA	NA	NA	NA	36.8	0	1	2	3	7	14	21	28	NA	NA	NA	NA	NA	87282.5	NA	0	0	0	0	0	0	NA	NA	NA	NA	NA	ACPR_8,	NA	0	0	0	0	0
LQ21-218	Lunda Sul	ASAQ	18750	1.91667	F	8.9	1	0	0	NA	NA	NA	NA	NA	NA	36.2	0	1	2	3	7	14	21	28	NA	NA	NA	NA	NA	50714	NA	0	0	0	0	0	0	NA	NA	NA	NA	NA	ACPR_8,	NA	0	0	0	0	0
LQ21-219	Lunda Sul	ASAQ	18752	0.75	M	8.2	1	0	1	NA	NA	NA	NA	NA	NA	35.2	0	1	2	3	7	14	21	28	NA	NA	NA	NA	NA	29240	NA	0	0	0	0	0	0	NA	NA	NA	NA	NA	ACPR_8,	NA	0	0	0	0	0
LQ21-220	Lunda Sul	ASAQ	18752	2.25	F	10.6	1	1	1	NA	NA	NA	NA	NA	NA	35.8	0	1	2	3	7	14	21	28	NA	NA	NA	NA	NA	4387.5	NA	0	0	0	0	0	0	NA	NA	NA	NA	NA	ACPR_8,	NA	0	0	0	0	0
LQ21-221	Lunda Sul	ASAQ	18753	2.16667	M	11.3	1	1	1	NA	NA	NA	NA	NA	NA	36.2	0	1	-28	3	7	14	21	28	NA	NA	NA	NA	NA	17096.5	NA	0	0	0	0	0	0	NA	NA	NA	NA	NA	ACPR_8,	NA	0	0	0	0	0
LQ21-222	Lunda Sul	ASAQ	18754	1.41667	F	8.4	1	1	1	NA	NA	NA	NA	NA	NA	35.6	0	1	2	3	7	14	21	28	NA	NA	NA	NA	NA	6127	NA	0	0	0	0	0	0	NA	NA	NA	NA	NA	ACPR_8,	NA	0	0	0	0	0
LQ21-223	Lunda Sul	ASAQ	18754	4.25	M	11.9	1	1	1	NA	NA	NA	NA	NA	NA	36.8	0	1	2	3	NA	NA	NA	NA	NA	NA	NA	NA	NA	23519	NA	0	0	NA	NA	NA	NA	NA	NA	NA	NA	NA	infraccao_1,abandono_5,abandono_d3_5,	NA	0	0	NA	NA	NA
LQ21-224	Lunda Sul	ASAQ	18758	1.91667	F	12.5	1	1	1	NA	NA	NA	NA	NA	NA	36.5	0	1	2	3	7	14	21	28	NA	NA	NA	NA	NA	84361	NA	0	0	0	0	0	0	NA	NA	NA	NA	NA	ACPR_8,	NA	0	0	0	0	0
LQ21-225	Lunda Sul	ASAQ	18760	2.41667	M	12.5	1	1	1	NA	NA	NA	NA	NA	NA	36.1	0	1	2	3	7	14	21	28	NA	NA	NA	NA	NA	126160	NA	0	0	0	0	0	0	NA	NA	NA	NA	NA	ACPR_8,	NA	0	0	0	0	0
LQ21-226	Lunda Sul	ASAQ	18761	4.83333	M	14.6	1	1	1	NA	NA	NA	NA	NA	NA	36.1	0	1	2	3	7	14	21	28	NA	NA	NA	NA	NA	54177	NA	0	0	0	0	0	0	NA	NA	NA	NA	NA	ACPR_8,	NA	0	0	0	0	0
LQ21-227	Lunda Sul	ASAQ	18761	2.33333	M	12.3	1	1	1	NA	NA	NA	NA	NA	NA	36.2	0	1	2	3	7	14	21	28	NA	NA	NA	NA	NA	120155	NA	0	0	0	0	0	0	NA	NA	NA	NA	NA	ACPR_8,	NA	0	0	0	0	0
LQ21-228	Lunda Sul	ASAQ	18761	4.5	M	14.6	1	1	1	NA	NA	NA	NA	NA	NA	36.2	0	1	2	3	7	14	21	28	NA	NA	NA	NA	NA	76241	NA	0	0	0	0	0	0	NA	NA	NA	NA	NA	ACPR_8,	NA	0	0	0	0	0
LQ21-229	Lunda Sul	ASAQ	18761	3.5	F	13.7	1	1	1	NA	NA	NA	NA	NA	NA	36.5	0	1	2	3	7	14	21	28	NA	NA	NA	NA	NA	11411.5	NA	0	0	0	0	0	0	NA	NA	NA	NA	NA	ACPR_8,	NA	0	0	0	0	0
LQ21-230	Lunda Sul	ASAQ	18761	3	F	12.6	1	1	1	NA	NA	NA	NA	NA	NA	35.7	0	1	2	3	7	14	21	28	NA	NA	NA	NA	NA	64357	NA	0	0	0	0	0	0	NA	NA	NA	NA	NA	ACPR_8,	NA	0	0	0	0	0
LQ21-231	Lunda Sul	ASAQ	18766	2.75	M	13.3	1	1	1	NA	NA	NA	NA	NA	NA	35.4	0	1	2	3	7	14	21	28	NA	NA	NA	NA	NA	36864	NA	0	0	0	0	0	0	NA	NA	NA	NA	NA	ACPR_8,	NA	0	0	0	0	0
LQ21-232	Lunda Sul	ASAQ	18766	3.75	M	15.5	1	1	1	NA	NA	NA	NA	NA	NA	36	0	1	2	3	7	14	21	28	NA	NA	NA	NA	NA	22441.5	NA	0	0	0	0	0	0	NA	NA	NA	NA	NA	ACPR_8,	NA	0	0	0	0	0
LQ21-233	Lunda Sul	ASAQ	18771	3.25	M	12.9	1	1	1	NA	NA	NA	NA	NA	NA	36.1	0	1	2	3	7	14	21	28	NA	NA	NA	NA	NA	18839.5	NA	0	0	0	0	0	0	NA	NA	NA	NA	NA	ACPR_8,	NA	0	0	0	0	0
LQ21-234	Lunda Sul	ASAQ	18773	3.25	M	12.8	1	1	1	NA	NA	NA	NA	NA	NA	34.3	0	1	2	3	7	14	21	28	NA	NA	NA	NA	NA	38053	NA	0	0	0	0	0	0	NA	NA	NA	NA	NA	ACPR_8,	NA	0	0	0	0	0
LQ21-235	Lunda Sul	ASAQ	18773	4.08333	M	16.9	1	1	1	NA	NA	NA	NA	NA	NA	35.6	0	1	2	3	7	14	21	28	NA	NA	NA	NA	NA	99518.5	NA	0	0	0	0	0	0	NA	NA	NA	NA	NA	ACPR_8,	NA	0	0	0	0	0
LQ21-236	Lunda Sul	ASAQ	18779	1.41667	F	9.9	1	1	1	NA	NA	NA	NA	NA	NA	34.7	0	1	2	3	7	14	21	28	NA	NA	NA	NA	NA	10281	NA	0	0	0	0	0	0	NA	NA	NA	NA	NA	ACPR_8,	NA	0	0	0	0	0
LQ21-237	Lunda Sul	ASAQ	18780	2.08333	M	10.6	1	1	1	NA	NA	NA	NA	NA	NA	35.5	0	1	2	3	7	16	21	28	NA	NA	NA	NA	NA	7023.5	NA	0	0	0	0	0	0	NA	NA	NA	NA	NA	ACPR_8,	NA	0	0	0	0	0
LQ21-238	Lunda Sul	ASAQ	18780	3.58333	F	10.6	1	1	1	NA	NA	NA	NA	NA	NA	36.2	0	1	2	3	7	14	21	28	NA	NA	NA	NA	NA	7201	NA	0	0	0	0	0	0	NA	NA	NA	NA	NA	ACPR_8,	NA	0	0	0	0	0
LQ21-239	Lunda Sul	ASAQ	18781	2.08333	M	11.8	1	1	1	NA	NA	NA	NA	NA	NA	35.6	0	1	2	3	NA	NA	NA	NA	NA	NA	4	NA	NA	96233	NA	31	0	NA	NA	NA	NA	NA	NA	0	NA	NA	infraccao_1,grave_sem_para_4,	NA	0	0	NA	NA	NA
LQ21-240	Lunda Sul	ASAQ	18782	3.33333	M	12.4	1	1	1	NA	NA	NA	NA	NA	NA	36.3	0	1	2	3	7	14	21	28	NA	NA	NA	NA	NA	28681.5	NA	0	0	0	0	0	0	NA	NA	NA	NA	NA	ACPR_8,	NA	0	0	0	0	0
LQ21-241	Lunda Sul	ASAQ	18790	4	F	15.4	1	1	1	NA	NA	NA	NA	NA	NA	35.3	0	1	2	3	7	14	21	28	NA	NA	NA	NA	NA	11364.5	NA	0	0	0	0	0	0	NA	NA	NA	NA	NA	ACPR_8,	NA	0	0	0	0	0
LQ21-242	Lunda Sul	ASAQ	18793	2.16667	F	9.9	1	1	1	NA	NA	NA	NA	NA	NA	36.2	0	1	2	3	7	14	NA	NA	NA	NA	NA	NA	NA	147623	NA	0	0	0	0	NA	NA	NA	NA	NA	NA	NA	infraccao_1,abandono_5,abandono_d14_5,	NA	0	0	0	0	NA
LQ21-243	Lunda Sul	ASAQ	18793	4	M	12.8	1	1	1	NA	NA	NA	NA	NA	NA	36.2	0	1	2	3	7	14	21	28	NA	NA	NA	NA	NA	67938	NA	15	0	0	0	0	0	NA	NA	NA	NA	NA	ACPR_8,	NA	0	0	0	0	0
LQ21-244	Lunda Sul	ASAQ	18797	4	M	14.1	1	1	1	NA	NA	NA	NA	NA	NA	36.2	0	1	2	3	7	14	21	28	NA	NA	NA	NA	NA	13281	NA	0	0	0	0	0	0	NA	NA	NA	NA	NA	ACPR_8,	NA	0	0	0	0	0
LQ21-245	Lunda Sul	ASAQ	18799	2.08333	F	11	1	1	1	NA	NA	NA	NA	NA	NA	36.1	0	1	2	3	7	14	21	28	NA	NA	NA	NA	NA	51944.5	NA	31	0	0	0	0	0	NA	NA	NA	NA	NA	ACPR_8,	NA	0	0	0	0	0
LQ21-246	Lunda Sul	ASAQ	18799	3.5	M	12.2	1	1	1	NA	NA	NA	NA	NA	NA	36.2	0	1	2	3	7	14	21	28	NA	NA	NA	NA	NA	56392	NA	31.5	0	0	0	0	0	NA	NA	NA	NA	NA	ACPR_8,	NA	0	0	0	0	0
LQ21-247	Lunda Sul	ASAQ	18802	4.16667	F	11.8	1	1	1	NA	NA	NA	NA	NA	NA	36.1	0	1	2	3	7	14	21	28	NA	NA	NA	NA	NA	31362	NA	0	0	0	0	0	0	NA	NA	NA	NA	NA	ACPR_8,	NA	0	0	0	0	0
LQ21-248	Lunda Sul	ASAQ	18803	2.58333	F	10.4	1	1	1	NA	NA	NA	NA	NA	NA	35.6	0	1	2	3	7	14	21	28	NA	NA	NA	NA	NA	33680	NA	0	0	0	0	0	0	NA	NA	NA	NA	NA	ACPR_8,	NA	0	0	0	0	0
LQ21-249	Lunda Sul	ASAQ	18807	3.08333	M	13	1	1	1	NA	NA	NA	NA	NA	NA	35.8	0	1	2	3	7	14	21	28	NA	NA	NA	NA	NA	17469.5	NA	0	0	0	0	0	0	NA	NA	NA	NA	NA	ACPR_8,	NA	0	0	0	0	0
LQ21-250	Lunda Sul	ASAQ	18736	0.583333	F	8.1	1	1	1	NA	NA	NA	NA	NA	NA	35.5	0	1	2	3	7	14	21	28	NA	NA	NA	NA	NA	11281.5	NA	0	0	0	0	0	0	NA	NA	NA	NA	NA	ACPR_8,	NA	0	0	0	0	0
LQ21-251	Lunda Sul	ASAQ	18736	4	M	14.9	1	1	1	NA	NA	NA	NA	NA	NA	35.6	0	1	2	3	7	14	21	28	NA	NA	NA	NA	NA	27859	NA	0	0	0	0	0	0	NA	NA	NA	NA	NA	ACPR_8,	NA	0	0	0	0	0
LQ21-252	Lunda Sul	ASAQ	18736	4.58333	M	16.4	1	1	1	NA	NA	NA	NA	NA	NA	35.6	0	1	2	3	7	14	21	28	NA	NA	NA	NA	NA	90954	NA	71	0	0	0	0	0	NA	NA	NA	NA	NA	ACPR_8,	NA	0	0	0	0	0
LQ21-253	Lunda Sul	ASAQ	18737	4	F	13.4	1	1	1	NA	NA	NA	NA	NA	NA	35.3	0	1	2	3	7	14	21	28	NA	NA	NA	NA	NA	166162	NA	0	0	0	0	0	0	NA	NA	NA	NA	NA	ACPR_8,	NA	0	0	0	0	0
LQ21-254	Lunda Sul	ASAQ	18737	2.25	M	12.9	1	1	1	NA	NA	NA	NA	NA	NA	36.1	0	1	2	3	7	14	21	28	NA	NA	NA	NA	NA	53445.5	NA	0	0	0	0	0	0	NA	NA	NA	NA	NA	ACPR_8,	NA	0	0	0	0	0
LQ21-255	Lunda Sul	ASAQ	18743	4.66667	M	17	1	1	1	NA	NA	NA	NA	NA	NA	35	0	1	2	3	7	14	21	28	NA	NA	NA	NA	NA	15980	NA	32	0	0	0	0	0	NA	NA	NA	NA	NA	ACPR_8,	NA	0	0	0	0	0
LQ21-256	Lunda Sul	ASAQ	18744	3.25	F	13.5	1	1	1	NA	NA	NA	NA	NA	NA	36.1	0	1	2	3	7	14	21	28	NA	NA	NA	NA	NA	7350.5	NA	0	0	0	0	0	0	NA	NA	NA	NA	NA	ACPR_8,	NA	0	0	0	0	0
LQ21-257	Lunda Sul	ASAQ	18745	3.41667	F	13.6	1	1	1	NA	NA	NA	NA	NA	NA	35	0	1	2	3	7	14	21	28	NA	NA	NA	NA	NA	34982	NA	106.5	0	0	0	0	0	NA	NA	NA	NA	NA	ACPR_8,	NA	0	0	0	0	0
LQ21-258	Lunda Sul	ASAQ	18745	1.66667	M	11.4	1	1	1	NA	NA	NA	NA	NA	NA	36.1	0	1	2	3	7	14	21	28	NA	NA	NA	NA	NA	62043.5	NA	0	0	0	0	0	0	NA	NA	NA	NA	NA	ACPR_8,	NA	0	0	0	0	0
LQ21-259	Lunda Sul	ASAQ	18746	2.75	F	13.4	1	1	1	NA	NA	NA	NA	NA	NA	34.5	0	1	2	3	7	NA	NA	NA	NA	NA	NA	NA	NA	46094	NA	0	0	0	NA	NA	NA	NA	NA	NA	NA	NA	abandono_5,abandono_d7_5,	NA	0	0	0	NA	NA
LQ21-260	Lunda Sul	ASAQ	18746	4	F	15	1	1	1	NA	NA	NA	NA	NA	NA	35.3	0	1	2	3	7	14	21	28	NA	NA	NA	NA	NA	6835.5	NA	40	0	0	0	0	0	NA	NA	NA	NA	NA	ACPR_8,	NA	0	0	0	0	0
LQ21-261	Lunda Sul	ASAQ	18750	2.16667	M	10.9	1	1	1	NA	NA	NA	NA	NA	NA	36.6	0	1	2	3	7	14	21	28	NA	NA	NA	NA	NA	156030	NA	0	0	0	0	0	0	NA	NA	NA	NA	NA	ACPR_8,	NA	0	0	0	0	0
LQ21-262	Lunda Sul	ASAQ	18750	4.66667	M	14.6	1	1	1	NA	NA	NA	NA	NA	NA	36.4	0	1	2	3	7	14	21	28	NA	NA	NA	NA	NA	25190	NA	0	0	0	0	0	0	NA	NA	NA	NA	NA	ACPR_8,	NA	0	0	0	0	0
LQ21-263	Lunda Sul	ASAQ	18752	1	M	9.3	1	1	NA	NA	NA	NA	NA	NA	NA	NA	0	1	NA	NA	NA	NA	NA	NA	NA	NA	NA	NA	NA	19486	NA	NA	NA	NA	NA	NA	NA	NA	NA	NA	NA	NA	infraccao_1,outro_1a_iii,outra falha de completar tratamento:fez transfusao de sangue apos a medicacao no D1,	NA	NA	NA	NA	NA	NA
LQ21-264	Lunda Sul	ASAQ	18753	0.583333	F	8	1	1	1	NA	NA	NA	NA	NA	NA	36	0	1	2	3	7	14	21	28	NA	NA	NA	NA	NA	16943	NA	0	0	0	0	0	0	NA	NA	NA	NA	NA	ACPR_8,	NA	0	0	0	0	0
LQ21-265	Lunda Sul	ASAQ	18757	4.91667	F	15.9	1	1	1	NA	NA	NA	NA	NA	NA	35.6	0	1	2	3	7	14	21	28	NA	NA	NA	NA	NA	97247	NA	0	0	0	0	0	0	NA	NA	NA	NA	NA	ACPR_8,	NA	0	0	0	0	0
LQ21-266	Lunda Sul	ASAQ	18758	0.916667	M	8.9	1	1	0	NA	NA	NA	NA	NA	NA	36.1	0	1	2	3	7	14	21	28	NA	NA	NA	NA	NA	71956	NA	0	0	0	0	0	0	NA	NA	NA	NA	NA	ACPR_8,	NA	0	0	0	0	0
LQ21-267	Lunda Sul	ASAQ	18758	4.16667	F	14.5	1	1	1	NA	NA	NA	NA	NA	NA	35.3	0	1	2	3	7	14	21	28	NA	NA	NA	NA	NA	71428.5	NA	0	0	0	0	0	0	NA	NA	NA	NA	NA	ACPR_8,	NA	0	0	0	0	0
LQ21-268	Lunda Sul	ASAQ	18758	1.58333	F	10	1	1	1	NA	NA	NA	NA	NA	NA	35.4	0	1	2	3	7	14	21	28	NA	NA	NA	NA	NA	117753	NA	0	0	0	0	0	0	NA	NA	NA	NA	NA	ACPR_8,	NA	0	0	0	0	0
LQ21-269	Lunda Sul	ASAQ	18758	2.16667	M	11.6	1	1	1	NA	NA	NA	NA	NA	NA	36.1	0	1	2	3	7	14	21	28	NA	NA	NA	NA	NA	45630	NA	0	0	0	0	0	0	NA	NA	NA	NA	NA	ACPR_8,	NA	0	0	0	0	0
LQ21-270	Lunda Sul	ASAQ	18760	1	M	10.2	1	1	1	NA	NA	NA	NA	NA	NA	35.5	0	1	2	3	7	14	21	28	NA	NA	NA	NA	NA	147901	NA	61	0	0	0	0	0	NA	NA	NA	NA	NA	ACPR_8,	NA	0	0	0	0	0
LQ21-271	Lunda Sul	ASAQ	18764	4	F	15.8	1	1	1	NA	NA	NA	NA	NA	NA	35.5	0	1	2	3	7	14	21	28	NA	NA	NA	NA	NA	19709.5	NA	0	0	0	0	0	0	NA	NA	NA	NA	NA	ACPR_8,	NA	0	0	0	0	0
LQ21-272	Lunda Sul	ASAQ	18765	4.41667	F	13.9	1	1	1	NA	NA	NA	NA	NA	NA	35.3	0	1	2	3	7	14	21	28	NA	NA	NA	NA	NA	150867	NA	0	0	0	0	0	0	NA	NA	NA	NA	NA	ACPR_8,	NA	0	0	0	0	0
LQ21-273	Lunda Sul	ASAQ	18765	2.66667	M	12.2	1	1	1	NA	NA	NA	NA	NA	NA	35.8	0	1	2	3	7	14	21	28	NA	NA	NA	NA	NA	96341.5	NA	0	0	0	0	0	0	NA	NA	NA	NA	NA	ACPR_8,	NA	0	0	0	0	0
LQ21-274	Lunda Sul	ASAQ	18765	4	M	14.8	1	1	1	NA	NA	NA	NA	NA	NA	35.1	0	1	2	3	7	14	21	28	NA	NA	NA	NA	NA	61165.5	NA	0	0	0	0	0	0	NA	NA	NA	NA	NA	ACPR_8,	NA	0	0	0	0	0
LQ21-275	Lunda Sul	ASAQ	18766	1.58333	F	11.2	1	1	1	NA	NA	NA	NA	NA	NA	35.1	0	1	2	3	7	14	21	28	NA	NA	NA	NA	NA	164578	NA	0	0	0	0	0	0	NA	NA	NA	NA	NA	ACPR_8,	NA	0	0	0	0	0
LQ21-276	Lunda Sul	ASAQ	18766	1.5	F	10.3	1	1	1	NA	NA	NA	NA	NA	NA	35.9	0	1	2	3	7	14	21	28	NA	NA	NA	NA	NA	68554	NA	0	0	0	0	0	0	NA	NA	NA	NA	NA	ACPR_8,	NA	0	0	0	0	0
LQ21-277	Lunda Sul	ASAQ	18771	4.16667	F	15	1	1	1	NA	NA	NA	NA	NA	NA	36.1	0	1	2	3	7	14	21	28	NA	NA	NA	NA	NA	112906	NA	0	0	0	0	0	0	NA	NA	NA	NA	NA	ACPR_8,	NA	0	0	0	0	0
LQ21-278	Lunda Sul	ASAQ	18771	3.5	F	14	1	1	1	NA	NA	NA	NA	NA	NA	35.9	0	1	2	3	7	14	21	28	NA	NA	NA	NA	NA	74643.5	NA	176	0	0	0	0	0	NA	NA	NA	NA	NA	ACPR_8,	NA	0	0	0	0	0
LQ21-279	Lunda Sul	ASAQ	18771	4.25	M	14.6	1	1	1	NA	NA	NA	NA	NA	NA	35.6	0	1	2	3	7	14	21	28	NA	NA	NA	NA	NA	60414	NA	64	0	0	0	0	0	NA	NA	NA	NA	NA	ACPR_8,	NA	0	0	0	0	0
LQ21-280	Lunda Sul	ASAQ	18773	3.83333	M	14.1	1	1	1	NA	NA	NA	NA	NA	NA	36.5	0	1	2	3	7	14	21	28	NA	NA	NA	NA	NA	111617	NA	40	0	0	0	0	0	NA	NA	NA	NA	NA	ACPR_8,	NA	0	0	0	0	0
LQ21-281	Lunda Sul	ASAQ	18774	1.75	M	12.2	1	1	1	NA	NA	NA	NA	NA	NA	36	0	1	2	3	7	14	21	28	NA	NA	NA	NA	NA	4441	NA	0	0	0	0	0	0	NA	NA	NA	NA	NA	ACPR_8,	NA	0	0	0	0	0
LQ21-282	Lunda Sul	ASAQ	18774	2.16667	F	13	1	1	1	NA	NA	NA	NA	NA	NA	36	0	1	2	3	7	14	21	28	NA	NA	NA	NA	NA	159982	NA	0	0	0	0	0	0	NA	NA	NA	NA	NA	ACPR_8,	NA	0	0	0	0	0
LQ21-283	Lunda Sul	ASAQ	18778	1.41667	F	10	1	1	1	NA	NA	NA	NA	NA	NA	35.5	0	1	2	3	7	14	21	28	NA	NA	NA	NA	NA	56180.5	NA	0	0	0	0	0	0	NA	NA	NA	NA	NA	ACPR_8,	NA	0	0	0	0	0
LQ21-284	Lunda Sul	ASAQ	18778	1.75	M	12.2	1	1	1	NA	NA	NA	NA	NA	NA	35.1	0	1	2	3	7	14	21	28	NA	NA	24	NA	NA	178458	NA	0	0	0	0	0	0	NA	NA	0	NA	NA	ACPR_8,	NA	0	0	0	0	0
LQ21-285	Lunda Sul	ASAQ	18778	4.58333	F	16.9	1	1	1	NA	NA	NA	NA	NA	NA	35.6	0	1	2	3	7	14	21	28	NA	NA	NA	NA	NA	80528	NA	0	0	0	0	0	0	NA	NA	NA	NA	NA	ACPR_8,	NA	0	0	0	0	0
LQ21-286	Lunda Sul	ASAQ	18785	3.66667	M	15.3	1	1	1	NA	NA	NA	NA	NA	NA	35.3	0	1	2	3	7	14	21	28	NA	NA	NA	NA	NA	23530	NA	0	0	0	0	0	0	NA	NA	NA	NA	NA	ACPR_8,	NA	0	0	0	0	0
LQ21-287	Lunda Sul	ASAQ	18789	0.75	F	7.8	1	1	1	NA	NA	NA	NA	NA	NA	34.6	0	1	2	3	7	14	21	28	NA	NA	NA	NA	NA	36833.5	NA	148.5	0	0	0	0	0	NA	NA	NA	NA	NA	ACPR_8,	NA	0	0	0	0	0
LQ21-288	Lunda Sul	ASAQ	18789	2.5	M	11.6	1	1	1	NA	NA	NA	NA	NA	NA	36.1	0	1	2	3	7	14	21	28	NA	NA	NA	NA	NA	12714.5	NA	0	0	0	0	0	0	NA	NA	NA	NA	NA	ACPR_8,	NA	0	0	0	0	0
LQ21-289	Lunda Sul	ASAQ	18789	2.66667	M	12.2	1	1	1	NA	NA	NA	NA	NA	NA	35.6	0	1	2	3	7	14	NA	NA	NA	NA	NA	NA	NA	42953	NA	88	0	0	0	NA	NA	NA	NA	NA	NA	NA	abandono_d14_5,	NA	0	0	0	0	NA
LQ21-290	Lunda Sul	ASAQ	18792	1.75	M	10.9	1	1	1	NA	NA	NA	NA	NA	NA	35.7	0	1	2	3	7	14	21	28	NA	NA	NA	NA	NA	133642	NA	0	0	0	0	0	0	NA	NA	NA	NA	NA	ACPR_8,	NA	0	0	0	0	0
LQ21-291	Lunda Sul	ASAQ	18793	1.25	F	8.9	1	1	1	NA	NA	NA	NA	NA	NA	35.2	0	1	2	3	7	14	21	28	NA	NA	NA	NA	NA	52058.5	NA	48	0	0	0	0	0	NA	NA	NA	NA	NA	ACPR_8,	NA	0	0	0	0	0
LQ21-292	Lunda Sul	ASAQ	18796	2.5	F	11.8	1	1	1	NA	NA	NA	NA	NA	NA	35.2	0	1	2	3	7	NA	NA	NA	NA	NA	NA	NA	NA	156119	NA	0	0	0	NA	NA	NA	NA	NA	NA	NA	NA	abandono_5,abandono_d14_5,	NA	0	0	NA	NA	NA
LQ21-293	Lunda Sul	ASAQ	18799	2.16667	M	12.5	1	1	1	NA	NA	NA	NA	NA	NA	36.2	0	1	2	3	7	14	21	28	NA	NA	NA	NA	NA	28637.5	NA	0	0	0	0	0	0	NA	NA	NA	NA	NA	ACPR_8,	NA	0	0	0	0	0
LQ21-294	Lunda Sul	ASAQ	18800	4	M	13.8	1	1	1	NA	NA	NA	NA	NA	NA	35.1	0	1	2	3	7	14	21	28	NA	NA	NA	NA	NA	142028	NA	0	0	0	0	0	0	NA	NA	NA	NA	NA	ACPR_8,	NA	0	0	0	0	0
LQ21-295	Lunda Sul	ASAQ	18801	1.25	F	9.1	1	1	1	NA	NA	NA	NA	NA	NA	36.4	0	1	2	3	7	14	21	28	NA	NA	NA	NA	NA	46958.5	NA	150	0	0	0	0	0	NA	NA	NA	NA	NA	ACPR_8,	NA	0	0	0	0	0
LQ21-296	Lunda Sul	ASAQ	18801	2.66667	F	11.5	1	1	1	NA	NA	NA	NA	NA	NA	36.4	0	1	2	3	7	14	21	28	NA	NA	NA	NA	NA	7744	NA	0	0	0	0	0	0	NA	NA	NA	NA	NA	ACPR_8,	NA	0	NA	0	0	0
LQ21-297	Lunda Sul	ASAQ	18803	3.25	F	13.9	1	1	1	NA	NA	NA	NA	NA	NA	35.1	0	0	2	3	7	14	21	28	NA	NA	NA	NA	NA	74118	NA	0	0	0	0	0	0	NA	NA	NA	NA	NA	ACPR_8,	NA	0	0	0	0	0
LQ21-298	Lunda Sul	ASAQ	18806	3.33333	M	15.5	1	1	1	NA	NA	NA	NA	NA	NA	35.5	0	1	2	3	7	14	21	28	NA	NA	NA	NA	NA	62105.5	NA	0	0	0	0	0	0	NA	NA	NA	NA	NA	ACPR_8,	NA	0	0	0	0	0
LQ21-299	Lunda Sul	ASAQ	18807	2	F	11	1	1	1	NA	NA	NA	NA	NA	NA	35.3	0	NA	2	3	NA	NA	NA	NA	NA	NA	NA	NA	NA	7908	NA	0	0	NA	NA	NA	NA	NA	NA	NA	NA	NA	abandono_5,abandono_d3_5,	NA	0	0	NA	NA	NA
ZL21-200	Zaire	AL	18674	1.58333	M	10.1	1	1	1	NA	NA	NA	60,	NA	NA	35.1	0	1	2	3	7	14	21	28	NA	NA	NA	NA	NA	104596	NA	0	0	0	0	0	0	NA	NA	NA	NA	NA	ACPR_8,	NA	0	0	0	0	0
ZL21-201	Zaire	AL	18675	2.83333	M	12.7	1	1	1	NA	NA	NA	NA	NA	NA	35.9	0	1	2	3	7	14	21	28	NA	NA	NA	NA	NA	60706.5	NA	0	0	0	0	0	0	NA	NA	NA	NA	NA	ACPR_8,	NA	0	0	0	0	0
ZL21-202	Zaire	AL	18675	3	M	15.4	1	1	1	30,	NA	NA	NA	30,	NA	37.4	0	1	2	3	7	14	21	28	NA	NA	NA	NA	NA	86275.5	NA	134	0	0	0	0	0	NA	NA	NA	NA	NA	ACPR_8,	NA	0	0	0	0	0
ZL21-203	Zaire	AL	18675	4.25	F	12.8	1	1	1	NA	NA	NA	NA	NA	NA	36	0	1	2	3	7	15	NA	NA	NA	NA	NA	NA	NA	131890	NA	55	0	0	373	NA	NA	NA	NA	NA	NA	NA	FTT_FCT_2b,FT_2_para1,FTT_FCT_2d,	NA	0	0	0	0	NA
ZL21-204	Zaire	AL	18675	4	F	12.5	1	1	1	NA	NA	NA	NA	NA	NA	36.1	0	1	2	3	7	14	21	NA	NA	NA	NA	NA	NA	38755	NA	55.5	0	0	0	8988.5	NA	NA	NA	NA	NA	NA	FT_2,FTT_FCT_2b,FT_2_para1,FTT_FCT_2d,	NA	0	0	0	0	0
ZL21-205	Zaire	AL	18676	4.41667	F	17.2	0	1	1	NA	NA	NA	NA	NA	NA	36.1	0	1	2	3	7	14	21	28	NA	NA	NA	NA	NA	114282	NA	0	0	0	0	0	0	NA	NA	NA	NA	NA	ACPR_8,	NA	0	0	0	0	0
ZL21-206	Zaire	AL	18676	2	F	10.8	1	1	1	NA	NA	NA	NA	NA	NA	35.4	0	1	2	3	7	14	21	28	NA	NA	NA	NA	NA	104918	NA	0	0	0	0	0	0	NA	NA	NA	NA	NA	ACPR_8,	NA	0	0	0	0	0
ZL21-207	Zaire	AL	18676	0.833333	M	8.3	1	1	1	NA	NA	NA	NA	30,	NA	36.3	0	1	2	3	7	14	21	28	NA	NA	NA	NA	NA	23919.5	NA	0	0	0	0	0	0	NA	NA	NA	NA	NA	ACPR_8,	NA	0	0	0	0	0
ZL21-208	Zaire	AL	18680	4	F	15.2	0	1	1	NA	NA	NA	NA	NA	NA	35.8	0	1	2	3	7	14	21	28	NA	NA	NA	NA	NA	130746	NA	0	0	0	0	0	0	NA	NA	NA	NA	NA	ACPR_8,	NA	0	0	0	0	0
ZL21-209	Zaire	AL	18680	4.16667	F	14.2	1	1	1	NA	NA	NA	NA	NA	NA	36.1	0	1	2	3	7	15	21	27	NA	NA	NA	NA	NA	190754	NA	46.5	0	0	0	0	97749.5	NA	NA	NA	NA	NA	FTT_FCT_2b,FT_2_para1,FTT_FCT_2c,	NA	0	0	0	0	0
ZL21-210	Zaire	AL	18680	3.5	M	13.9	1	1	1	NA	NA	NA	NA	NA	NA	36	0	1	2	3	7	14	21	28	NA	NA	NA	NA	NA	45488	NA	0	0	0	0	0	0	NA	NA	NA	NA	NA	ACPR_8,	NA	0	0	0	0	0
ZL21-211	Zaire	AL	18683	1.08333	M	9.6	1	1	1	NA	NA	NA	NA	NA	NA	35.8	0	1	2	3	8	14	21	28	NA	NA	NA	NA	NA	45128.5	NA	30.5	0	0	0	0	0	NA	NA	NA	NA	NA	ACPR_8,	NA	1	0	0	0	0
ZL21-212	Zaire	AL	18683	0.75	M	7.1	1	1	1	NA	NA	NA	NA	NA	NA	35.8	0	1	2	3	7	14	21	28	NA	NA	NA	NA	NA	67910	NA	0	0	0	0	0	0	NA	NA	NA	NA	NA	ACPR_8,	NA	0	0	0	0	0
ZL21-213	Zaire	AL	18684	0.916667	M	9.1	1	1	1	NA	NA	NA	30,	NA	NA	35.8	0	1	2	3	7	14	21	28	NA	NA	NA	NA	NA	103205	NA	0	0	0	0	0	0	NA	NA	NA	NA	NA	ACPR_8,	NA	0	0	0	0	0
ZL21-214	Zaire	AL	18687	3.5	M	13.5	1	1	1	NA	NA	NA	NA	NA	NA	36.7	0	1	2	3	8	14	21	28	NA	NA	NA	NA	NA	189234	NA	0	0	0	0	0	0	NA	NA	NA	NA	NA	ACPR_8,	NA	0	0	0	0	0
ZL21-215	Zaire	AL	18687	0.5	M	7.2	1	1	1	NA	NA	NA	NA	NA	NA	35.5	0	1	2	3	7	14	21	28	NA	NA	NA	NA	NA	16968.5	NA	0	0	0	0	0	0	NA	NA	NA	NA	NA	ACPR_8,	NA	0	0	0	0	0
ZL21-216	Zaire	AL	18687	2.41667	F	12.6	1	1	1	NA	NA	NA	NA	NA	NA	35.5	0	1	2	3	7	14	21	28	NA	NA	NA	NA	NA	8213.5	NA	0	0	0	0	0	0	NA	NA	NA	NA	NA	ACPR_8,	NA	0	0	0	0	0
ZL21-217	Zaire	AL	18687	4.25	M	14.2	1	1	1	NA	NA	NA	NA	NA	NA	35.6	0	1	2	3	7	14	21	28	NA	NA	NA	NA	NA	23502.5	NA	62.5	0	0	0	0	0	NA	NA	NA	NA	NA	ACPR_8,	NA	0	0	0	0	0
ZL21-218	Zaire	AL	18687	4	M	14.2	1	1	1	NA	NA	NA	NA	NA	NA	36.3	0	1	2	3	7	15	22	28	NA	NA	NA	NA	NA	61582.5	NA	0	0	0	0	0	55.5	NA	NA	NA	NA	NA	FTT_FCT_2b,FT_2_para1,FTT_FCT_2d,outra_especie_7,outra falha de completar tratamento:SAIU COM PLASMODIUM OVAL,	NA	0	0	0	0	0
ZL21-219	Zaire	AL	18689	2	F	11.5	1	1	1	NA	NA	NA	NA	NA	NA	36	0	1	2	3	7	NA	NA	NA	NA	NA	NA	NA	NA	139731	NA	349	0	0	NA	NA	NA	NA	NA	NA	NA	NA	grave_sem_para_4,	NA	0	0	0	NA	NA
ZL21-220	Zaire	AL	18689	2.75	F	11.8	1	1	1	NA	NA	NA	NA	NA	NA	NA	0	1	2	NA	NA	NA	NA	NA	NA	NA	NA	NA	NA	22143.5	NA	752.5	NA	NA	NA	NA	NA	NA	NA	NA	NA	NA	FTP_2a,FTP_2a_grave,	NA	0	NA	NA	NA	NA
ZL21-221	Zaire	AL	18690	3	M	12.5	1	1	1	NA	NA	NA	NA	NA	NA	35.8	0	1	2	3	7	14	21	28	NA	NA	NA	NA	NA	26534	NA	0	0	0	0	0	0	NA	NA	NA	NA	NA	ACPR_8,	NA	0	0	0	0	0
ZL21-222	Zaire	AL	18692	4.16667	M	16	0	1	1	NA	NA	NA	30,	NA	NA	36.3	0	1	2	3	7	14	21	28	NA	NA	NA	NA	NA	4887	NA	0	0	0	0	0	0	NA	NA	NA	NA	NA	ACPR_8,	NA	0	0	0	0	0
ZL21-223	Zaire	AL	18694	1.08333	M	8.7	1	1	1	NA	NA	NA	NA	NA	NA	35.8	0	1	2	3	7	13	21	28	NA	NA	NA	NA	NA	117524	NA	0	0	0	0	0	0	NA	NA	NA	NA	NA	ACPR_8,	NA	0	0	0	0	0
ZL21-224	Zaire	AL	18694	4	M	13.9	1	1	1	NA	NA	NA	NA	NA	NA	36.4	0	1	2	3	7	14	21	NA	NA	NA	NA	NA	NA	24228.5	NA	0	0	0	0	126	NA	NA	NA	NA	NA	NA	FTT_FCT_2b,FT_2_para1,FTT_FCT_2d,	NA	0	0	0	0	0
ZL21-225	Zaire	AL	18694	2	F	10.8	1	1	1	NA	NA	NA	NA	NA	NA	36.2	0	1	2	3	7	15	22	28	NA	NA	NA	NA	NA	19852	NA	0	0	0	0	0	0	NA	NA	NA	NA	NA	ACPR_8,	NA	0	0	0	0	0
ZL21-226	Zaire	AL	18696	4.58333	M	17.5	0	1	1	NA	NA	NA	NA	NA	NA	37.5	0	1	2	3	7	14	21	28	NA	NA	NA	NA	NA	13536.5	NA	0	0	0	0	0	0	NA	NA	NA	NA	NA	ACPR_8,	NA	0	0	0	0	0
ZL21-227	Zaire	AL	18696	4.75	M	13.5	1	1	1	NA	NA	NA	NA	NA	NA	36	0	1	2	3	7	14	21	28	NA	NA	NA	NA	NA	76877	NA	0	0	0	0	0	1436.5	NA	NA	NA	NA	NA	FTT_FCT_2b,FT_2_para1,FTT_FCT_2d,	NA	0	0	0	0	0
ZL21-228	Zaire	AL	18698	2.33333	M	15	1	1	1	NA	NA	NA	NA	NA	NA	36.7	0	1	2	3	7	14	21	28	NA	NA	NA	NA	NA	126424	NA	0	0	0	0	0	0	NA	NA	NA	NA	NA	ACPR_8,	NA	0	0	0	0	0
ZL21-229	Zaire	AL	18698	3.91667	F	13.6	1	1	1	NA	NA	NA	NA	NA	NA	36	0	1	2	3	7	14	21	NA	NA	NA	NA	NA	NA	4828.5	NA	0	0	0	0	181.5	NA	NA	NA	NA	NA	NA	FT_2_para1,FTT_FCT_2d,	NA	0	0	0	0	0
ZL21-230	Zaire	AL	18701	3.33333	F	10.2	1	1	1	NA	NA	NA	NA	NA	NA	35.4	0	1	2	3	7	15	21	28	NA	NA	NA	NA	NA	13838	NA	0	0	0	0	0	0	NA	NA	NA	NA	NA	ACPR_8,	NA	0	0	0	0	0
ZL21-231	Zaire	AL	18702	4	F	13.9	1	1	1	NA	NA	NA	NA	NA	NA	36.1	0	1	2	3	7	14	21	28	NA	NA	NA	NA	NA	101676	NA	0	0	0	0	0	0	NA	NA	NA	NA	NA	ACPR_8,	NA	0	0	0	0	0
ZL21-232	Zaire	AL	18702	3	F	12.7	1	1	1	NA	NA	NA	NA	NA	NA	36	0	1	2	3	7	14	21	28	NA	NA	NA	NA	NA	7031.5	NA	0	0	0	0	0	0	NA	NA	NA	NA	NA	ACPR_8,	NA	0	0	0	0	0
ZL21-233	Zaire	AL	18703	2.83333	M	15	0	1	1	NA	NA	NA	NA	NA	NA	36.6	0	1	2	3	7	14	21	28	NA	NA	NA	NA	NA	2056.5	NA	0	0	0	0	0	4153	NA	NA	NA	NA	NA	FTT_FCT_2b,FT_2_para1,FTT_FCT_2d,	NA	0	0	0	0	0
ZL21-234	Zaire	AL	18704	2	F	10.2	1	1	1	NA	NA	NA	NA	NA	NA	36.7	0	1	2	3	7	14	21	28	NA	NA	NA	NA	NA	36322.5	NA	31	0	0	0	0	0	NA	NA	NA	NA	NA	ACPR_8,	NA	0	0	0	0	0
ZL21-235	Zaire	AL	18704	4	F	13.3	1	1	1	NA	NA	NA	NA	NA	NA	36	0	1	2	3	7	14	21	28	NA	NA	NA	NA	NA	5637	NA	0	0	0	0	0	0	NA	NA	NA	NA	NA	ACPR_8,	NA	0	0	0	0	0
ZL21-236	Zaire	AL	18705	2.25	M	10.8	1	1	1	NA	NA	NA	NA	NA	NA	35	0	1	2	3	7	14	21	NA	NA	NA	NA	NA	NA	25899	NA	0	0	0	0	27520	NA	NA	NA	NA	NA	NA	FTT_FCT_2b,FT_2_para1,FTT_FCT_2c,	NA	0	0	0	0	0
ZL21-237	Zaire	AL	18705	1.66667	F	9.3	1	1	1	NA	NA	NA	NA	NA	NA	35.9	0	1	2	3	7	14	21	28	NA	NA	NA	NA	NA	22445.5	NA	0	0	0	0	0	0	NA	NA	NA	NA	NA	ACPR_8,	NA	0	0	0	0	0
ZL21-238	Zaire	AL	18705	2.66667	M	15.8	1	1	1	NA	NA	NA	NA	NA	NA	35.7	0	1	2	3	7	14	21	28	NA	NA	NA	NA	NA	49200	NA	0	0	0	0	0	0	NA	NA	NA	NA	NA	ACPR_8,	NA	0	0	0	0	0
ZL21-239	Zaire	AL	18705	3.91667	M	11.3	1	1	1	NA	NA	NA	NA	NA	NA	36.4	0	1	2	3	7	14	21	28	NA	NA	NA	NA	NA	10840	NA	0	0	0	0	0	0	NA	NA	NA	NA	NA	ACPR_8,	NA	0	0	0	0	0
ZL21-240	Zaire	AL	18705	4	M	17.4	0	1	1	NA	NA	NA	NA	NA	NA	35.3	0	1	2	3	7	14	21	28	NA	NA	NA	NA	NA	5741	NA	0	0	0	0	0	0	NA	NA	NA	NA	NA	ACPR_8,	NA	0	0	0	NA	0
ZL21-241	Zaire	AL	18705	1.33333	M	8.6	1	1	1	NA	NA	NA	NA	NA	NA	35.1	0	1	2	3	7	14	21	28	NA	NA	NA	NA	NA	31903.5	NA	0	0	0	0	0	0	NA	NA	NA	NA	NA	ACPR_8,	NA	0	0	0	0	0
ZL21-242	Zaire	AL	18708	1	F	7.6	1	1	1	NA	NA	NA	NA	NA	NA	35.9	0	1	2	3	7	14	NA	NA	NA	NA	NA	NA	NA	53815.5	NA	0	0	0	481.5	NA	NA	NA	NA	NA	NA	NA	FT_2_para1,FTT_FCT_2d,	NA	0	0	0	0	NA
ZL21-243	Zaire	AL	18709	3.08333	M	12.7	1	1	1	NA	NA	NA	NA	NA	NA	35.9	0	1	2	3	7	14	21	28	NA	NA	NA	NA	NA	57047	NA	0	0	0	0	0	0	NA	NA	NA	NA	NA	ACPR_8,	NA	0	0	0	0	0
ZL21-244	Zaire	AL	18710	0.666667	F	7.5	1	1	1	NA	NA	NA	NA	NA	NA	35.6	0	1	2	3	7	14	21	28	NA	NA	NA	NA	NA	40494.5	NA	0	0	0	0	0	0	NA	NA	NA	NA	NA	ACPR_8,	NA	0	0	0	0	0
ZL21-245	Zaire	AL	18710	2.25	F	10.6	1	1	1	NA	NA	NA	NA	30,	30,	35.1	0	1	2	3	7	14	21	NA	NA	NA	NA	NA	NA	158097	NA	0	0	0	0	21982.5	NA	NA	NA	NA	NA	NA	FTT_FCT_2b,FT_2_para1,FTT_FCT_2d,	NA	0	0	0	0	0
ZL21-246	Zaire	AL	18711	3	M	12.9	1	1	1	NA	NA	NA	NA	NA	NA	35.7	0	1	2	3	7	14	21	28	NA	NA	NA	NA	NA	66346	NA	0	0	0	0	0	0	NA	NA	NA	NA	NA	ACPR_8,	NA	0	0	0	0	0
ZL21-247	Zaire	AL	18711	4	F	17.4	0	1	1	NA	NA	NA	NA	NA	NA	36.1	0	1	2	3	7	14	21	28	NA	NA	NA	NA	NA	103307	NA	39	0	0	0	0	0	NA	NA	NA	NA	NA	ACPR_8,	NA	0	0	0	0	0
ZL21-248	Zaire	AL	18711	2.41667	M	11.7	1	1	1	NA	NA	NA	NA	30,	NA	36.3	0	1	2	3	7	14	21	28	NA	NA	NA	NA	NA	175348	NA	0	0	0	0	0	0	NA	NA	NA	NA	NA	ACPR_8,	NA	0	0	0	0	0
ZL21-249	Zaire	AL	18711	3	F	14.1	1	1	1	NA	NA	NA	NA	NA	NA	37	0	1	2	3	7	14	21	28	NA	NA	NA	NA	NA	11078.5	NA	0	0	0	0	0	0	NA	NA	NA	NA	NA	ACPR_8,	NA	0	0	0	0	0
ZL21-250	Zaire	AL	18712	2.5	M	10	1	1	1	NA	NA	NA	NA	NA	NA	36	0	1	2	3	7	14	21	28	NA	NA	NA	NA	NA	83533	NA	0	0	0	0	0	0	NA	NA	NA	NA	NA	ACPR_8,	NA	0	0	0	0	0
ZL21-251	Zaire	AL	18715	2.66667	F	11	1	1	1	NA	NA	NA	NA	NA	NA	36.4	0	1	2	3	7	14	21	28	NA	NA	NA	NA	NA	20295.5	NA	0	0	0	0	0	0	NA	NA	NA	NA	NA	ACPR_8,	NA	0	0	0	0	0
ZL21-253	Zaire	AL	18670	1.41667	F	8.9	1	1	1	NA	NA	NA	NA	NA	NA	36	0	1	2	3	7	14	21	28	NA	NA	NA	NA	NA	18456	NA	0	0	0	0	0	0	NA	NA	NA	NA	NA	ACPR_8,	NA	0	0	0	NA	0
ZL21-254	Zaire	AL	18670	3	F	12.2	1	1	1	NA	NA	NA	NA	NA	NA	36.1	0	1	2	3	7	14	21	28	NA	NA	NA	NA	NA	3735	NA	0	0	0	0	0	0	NA	NA	NA	NA	NA	ACPR_8,	NA	0	NA	0	NA	0
ZL21-255	Zaire	AL	18671	1.25	M	9.3	1	1	1	NA	30,	NA	NA	NA	NA	36	0	1	2	3	7	14	NA	NA	NA	NA	NA	NA	NA	52433	NA	0	0	0	1372.5	NA	NA	NA	NA	NA	NA	NA	FTT_FCT_2b,FT_2_para1,FTT_FCT_2d,	NA	NA	NA	0	0	NA
ZL21-256	Zaire	AL	18672	0.583333	M	7	1	1	1	NA	30,	NA	NA	NA	NA	36.4	0	1	2	3	7	14	21	28	NA	NA	NA	NA	NA	89827.5	NA	0	0	0	0	0	0	NA	NA	NA	NA	NA	ACPR_8,	NA	NA	NA	NA	0	0
ZL21-257	Zaire	AL	18672	4	M	16.7	1	1	1	NA	NA	NA	NA	NA	NA	36	0	1	2	3	7	14	21	28	NA	NA	NA	NA	NA	15082.5	NA	0	0	0	0	0	0	NA	NA	NA	NA	NA	ACPR_8,	NA	NA	NA	0	0	0
ZL21-258	Zaire	AL	18673	0.75	F	8.7	1	1	1	NA	NA	NA	NA	NA	NA	36	0	1	2	3	7	14	22	28	NA	NA	NA	NA	NA	52434.5	NA	0	0	0	0	0	0	NA	NA	NA	NA	NA	ACPR_8,	NA	NA	NA	NA	NA	NA
ZL21-259	Zaire	AL	18674	2.25	F	11.3	1	1	1	NA	NA	NA	NA	NA	NA	36.3	0	1	2	3	7	14	21	28	NA	NA	NA	NA	NA	24528	NA	0	0	0	0	0	0	NA	NA	NA	NA	NA	ACPR_8,	NA	NA	NA	NA	0	0
ZL21-260	Zaire	AL	18674	3	M	13.9	1	1	1	NA	NA	NA	NA	NA	NA	36.1	0	1	2	3	7	15	NA	NA	NA	NA	NA	NA	NA	2292.5	NA	0	0	0	282	NA	NA	NA	NA	NA	NA	NA	FTT_FCT_2b,FT_2_para1,FTT_FCT_2d,	NA	NA	NA	NA	0	NA
ZL21-261	Zaire	AL	18674	3.66667	M	14.9	1	1	1	NA	NA	NA	NA	NA	NA	36.2	0	1	2	3	7	14	21	28	NA	NA	10	NA	NA	77101.5	NA	0	0	0	0	0	0	NA	NA	0	NA	NA	ACPR_8,	NA	NA	NA	NA	0	0
ZL21-262	Zaire	AL	18675	1.75	M	10.2	1	1	1	NA	NA	NA	NA	NA	NA	36.4	0	1	2	3	7	14	21	NA	NA	NA	NA	NA	NA	24005	NA	0	0	0	0	9463	NA	NA	NA	NA	NA	NA	FTT_FCT_2b,FT_2_para1,FTT_FCT_2c,	NA	0	NA	NA	0	0
ZL21-263	Zaire	AL	18676	2	F	13.3	1	1	1	NA	NA	NA	NA	NA	NA	36	0	1	2	3	7	15	21	NA	NA	NA	NA	NA	NA	171862	NA	0	0	0	0	501.5	NA	NA	NA	NA	NA	NA	FTT_FCT_2b,FT_2_para1,FTT_FCT_2d,	NA	0	NA	0	0	0
ZL21-264	Zaire	AL	18679	2.58333	F	12.6	1	1	1	NA	NA	NA	NA	30,	NA	36.1	0	1	2	3	7	14	21	28	NA	NA	NA	NA	NA	100228	NA	0	0	0	0	0	11716.5	NA	NA	NA	NA	NA	FTT_FCT_2b,FT_2_para1,FTT_FCT_2d,	NA	NA	NA	0	0	NA
ZL21-265	Zaire	AL	18680	3	M	13.3	1	1	0	NA	NA	NA	NA	NA	NA	36.1	0	1	2	3	7	15	21	28	NA	NA	NA	NA	NA	75206.5	NA	401	0	0	0	0	0	NA	NA	NA	NA	NA	ACPR_8,	NA	0	0	NA	0	0
ZL21-266	Zaire	AL	18680	1.08333	F	8.2	1	1	1	NA	NA	NA	NA	NA	NA	36.5	0	1	2	3	7	14	21	28	NA	NA	NA	NA	NA	40794.5	NA	0	0	0	0	0	0	NA	NA	NA	NA	NA	ACPR_8,	NA	NA	0	NA	NA	NA
ZL21-267	Zaire	AL	18681	3	F	13.8	1	1	1	NA	NA	NA	NA	NA	NA	36.5	0	1	2	3	7	14	21	28	NA	NA	NA	NA	NA	125312	NA	0	0	0	0	0	0	NA	NA	NA	NA	NA	ACPR_8,	NA	NA	NA	0	0	0
ZL21-268	Zaire	AL	18682	1.41667	M	9.3	1	1	1	NA	NA	NA	NA	NA	NA	36	0	1	2	3	7	14	NA	NA	NA	NA	NA	NA	NA	32704.5	NA	0	0	0	0	NA	NA	NA	NA	NA	NA	NA	infraccao_1,abandono_5,abandono_d14_5,	NA	NA	0	NA	0	NA
ZL21-269	Zaire	AL	18682	1.66667	M	8.8	1	1	1	NA	NA	NA	NA	NA	NA	36.2	0	1	2	3	7	14	21	NA	NA	NA	NA	NA	NA	54136.5	NA	0	0	0	0	19357	NA	NA	NA	NA	NA	NA	FTT_FCT_2b,FT_2_para1,FTT_FCT_2d,	NA	0	0	NA	0	0
ZL21-270	Zaire	AL	18682	3.83333	M	13.6	1	1	1	NA	NA	NA	NA	NA	NA	36.5	0	1	2	3	7	14	21	28	NA	NA	NA	NA	NA	61513.5	NA	0	0	0	0	0	0	NA	NA	NA	NA	NA	ACPR_8,	NA	NA	0	NA	0	0
ZL21-271	Zaire	AL	18683	3.66667	F	16.3	1	1	1	NA	NA	NA	NA	NA	NA	36	0	1	2	3	7	14	21	28	NA	NA	NA	NA	NA	8908.5	NA	0	0	0	0	0	0	NA	NA	NA	NA	NA	ACPR_8,	NA	0	0	0	0	0
ZL21-272	Zaire	AL	18684	4.33333	F	16.7	1	1	1	NA	NA	NA	NA	NA	NA	36	0	1	2	3	7	14	21	28	NA	NA	NA	NA	NA	26671.5	NA	0	0	0	0	0	0	NA	NA	NA	NA	NA	ACPR_8,	NA	0	NA	0	0	NA
ZL21-273	Zaire	AL	18685	1.5	M	9.6	1	1	1	NA	NA	NA	NA	NA	NA	36.5	0	1	5	3	7	14	21	28	NA	NA	NA	NA	NA	43502	NA	0	0	0	0	0	0	NA	NA	NA	NA	NA	ACPR_8,	NA	0	0	0	NA	NA
ZL21-274	Zaire	AL	18688	2.41667	M	10.2	1	1	1	NA	NA	NA	NA	NA	NA	36.1	0	1	2	3	7	14	21	28	NA	NA	NA	NA	NA	6421	NA	0	0	0	0	0	0	NA	NA	NA	NA	NA	ACPR_8,	NA	NA	0	0	0	NA
ZL21-275	Zaire	AL	18688	1	M	10.7	1	1	1	NA	NA	NA	NA	NA	NA	36.1	0	1	2	3	7	14	22	28	NA	NA	NA	NA	NA	41692.5	NA	779	0	0	0	0	0	NA	NA	NA	NA	NA	ACPR_8,	NA	0	0	0	0	0
ZL21-276	Zaire	AL	18691	0.5	F	5.9	1	1	1	NA	NA	NA	NA	NA	NA	36.4	0	1	2	3	7	14	21	28	NA	NA	NA	NA	NA	23372	NA	0	0	0	0	0	0	NA	NA	NA	NA	NA	ACPR_8,	NA	NA	NA	NA	NA	0
ZL21-277	Zaire	AL	18691	2.25	M	10.9	1	1	1	NA	NA	NA	NA	NA	NA	36.3	0	1	2	3	7	14	21	28	NA	NA	NA	NA	NA	6990.5	NA	274	0	0	0	0	0	NA	NA	NA	NA	NA	ACPR_8,	NA	0	NA	NA	NA	NA
ZL21-278	Zaire	AL	18696	2.41667	M	12.7	1	1	1	NA	NA	NA	NA	NA	NA	36.2	0	1	2	3	7	14	21	28	NA	NA	NA	NA	NA	30016.5	NA	0	0	0	0	0	0	NA	NA	NA	NA	NA	ACPR_8,	NA	NA	0	NA	NA	NA
ZL21-279	Zaire	AL	18696	2.08333	M	10	1	1	1	NA	NA	NA	NA	NA	NA	36.5	0	1	2	3	7	14	21	28	NA	NA	NA	NA	NA	10294	NA	0	0	0	0	0	0	NA	NA	NA	NA	NA	ACPR_8,	NA	NA	NA	NA	0	NA
ZL21-280	Zaire	AL	18697	2.83333	M	13	1	1	1	NA	NA	NA	NA	NA	NA	36.1	0	1	2	3	7	14	21	28	NA	NA	26	85	85	17010.5	NA	0	0	0	0	0	0	NA	NA	0	0	0	ACPR_8,	NA	NA	0	0	0	NA
ZL21-281	Zaire	AL	18697	1.33333	M	9	1	1	1	NA	NA	NA	NA	NA	NA	36.4	0	1	2	3	7	14	21	28	NA	NA	NA	NA	NA	10816.5	NA	300.5	0	0	0	0	0	NA	NA	NA	NA	NA	ACPR_8,	NA	NA	0	0	0	NA
ZL21-282	Zaire	AL	18697	2.41667	M	12.2	1	1	1	NA	NA	NA	NA	NA	NA	36.6	0	1	2	3	7	14	21	28	NA	NA	NA	NA	NA	36157	NA	0	0	0	0	0	0	NA	NA	NA	NA	NA	ACPR_8,	NA	NA	0	0	0	NA
ZL21-283	Zaire	AL	18698	3.33333	M	11.8	1	1	1	NA	NA	NA	NA	NA	NA	36.7	0	1	2	3	7	14	21	28	NA	NA	NA	NA	NA	102628	NA	0	0	0	0	0	479	NA	NA	NA	NA	NA	infraccao_1,outra_especie_7,	NA	0	NA	NA	NA	NA
ZL21-284	Zaire	AL	18698	0.916667	F	10.2	1	1	1	NA	NA	NA	NA	NA	NA	NA	0	1	2	NA	NA	NA	NA	NA	NA	NA	NA	NA	NA	4283.5	NA	0	NA	NA	NA	NA	NA	NA	NA	NA	NA	NA	infraccao_1,grave_sem_para_4,	NA	0	NA	NA	NA	NA
ZL21-285	Zaire	AL	18698	1.66667	M	11	1	1	1	NA	NA	NA	30,	NA	NA	36.4	0	1	2	3	6	14	21	28	NA	NA	NA	NA	NA	83595.5	NA	0	0	0	0	0	0	NA	NA	NA	NA	NA	ACPR_8,	NA	0	NA	0	NA	NA
ZL21-286	Zaire	AL	18701	4.75	M	16.5	1	1	1	NA	NA	NA	NA	NA	NA	36.5	0	1	2	3	5	14	21	28	NA	NA	NA	NA	NA	14813.5	NA	0	0	0	0	0	0	NA	NA	NA	NA	NA	ACPR_8,	NA	NA	0	NA	NA	NA
ZL21-287	Zaire	AL	18701	2.25	F	10.8	1	1	1	NA	NA	NA	NA	30,	NA	36.1	0	1	2	3	7	14	21	NA	NA	NA	NA	NA	NA	146116	NA	0	0	0	0	21198	NA	NA	NA	NA	NA	NA	FTT_FCT_2b,FT_2_para1,FTT_FCT_2d,	NA	NA	0	NA	NA	0
ZL21-288	Zaire	AL	18701	1	F	9.6	1	1	1	NA	NA	NA	NA	NA	NA	36	0	1	2	3	7	14	21	28	NA	NA	NA	NA	NA	102722	NA	0	0	0	0	0	0	NA	NA	NA	NA	NA	ACPR_8,	NA	NA	0	NA	NA	NA
ZL21-289	Zaire	AL	18702	3.16667	M	14.5	1	1	1	NA	NA	NA	30,	NA	NA	36	0	1	2	3	7	14	21	NA	NA	NA	NA	NA	NA	91129.5	NA	0	0	0	0	926	NA	NA	NA	NA	NA	NA	FTT_FCT_2b,FT_2_para1,	NA	NA	NA	NA	NA	0
ZL21-290	Zaire	AL	18702	1.83333	F	9.4	1	1	1	NA	NA	NA	NA	NA	NA	37	0	1	2	3	7	14	21	28	NA	NA	NA	NA	NA	24270	NA	0	0	0	0	0	0	NA	NA	NA	NA	NA	ACPR_8,	NA	NA	NA	NA	NA	NA
ZL21-291	Zaire	AL	18702	3.5	M	15.4	1	1	1	NA	NA	NA	NA	NA	NA	36	0	1	2	3	7	14	21	28	NA	NA	NA	NA	NA	91158.5	NA	0	0	0	0	0	68845.5	NA	NA	NA	NA	NA	FTT_FCT_2b,FT_2_para1,FTT_FCT_2d,	NA	NA	NA	NA	NA	NA
ZL21-292	Zaire	AL	18697	2.25	F	11	1	1	1	NA	NA	NA	NA	NA	NA	35.8	6	7	8	9	13	20	27	NA	NA	NA	NA	NA	NA	91433.5	NA	367	0	0	0	2189	NA	NA	NA	NA	NA	NA	FTT_FCT_2b,FT_2_para1,	NA	0	NA	0	NA	0
ZL21-293	Zaire	AL	18704	1.5	F	8.5	1	1	1	NA	NA	NA	NA	NA	NA	36.5	0	1	2	3	7	14	21	28	NA	NA	NA	NA	NA	15570.5	NA	0	0	0	0	0	0	NA	NA	NA	NA	NA	ACPR_8,	NA	NA	NA	0	NA	NA
ZL21-294	Zaire	AL	18704	1.75	M	9.5	1	1	1	NA	NA	NA	NA	NA	NA	36.4	0	1	2	3	7	14	21	28	NA	NA	NA	NA	NA	85824.5	NA	0	0	0	0	0	629.5	NA	NA	NA	NA	NA	infraccao_1,outra_especie_7,	NA	NA	NA	0	NA	NA
ZL21-295	Zaire	AL	18708	3.66667	F	15.5	1	1	1	NA	NA	NA	30,	30,	NA	36.2	0	1	2	3	7	14	21	28	NA	NA	NA	NA	NA	67763.5	NA	0	0	0	0	0	0	NA	NA	NA	NA	NA	ACPR_8,	NA	0	0	NA	NA	NA
ZL21-296	Zaire	AL	18708	1.16667	M	10.1	1	1	1	NA	NA	NA	30,	NA	NA	36.7	0	1	2	3	7	14	21	28	NA	NA	NA	NA	NA	100970	NA	0	0	0	0	0	0	NA	NA	NA	NA	NA	ACPR_8,	NA	0	0	NA	NA	NA
ZL21-297	Zaire	AL	18709	2.41667	M	12.6	1	1	1	NA	NA	NA	NA	NA	NA	36.2	0	1	2	3	7	14	21	28	NA	NA	NA	NA	NA	2738	NA	0	0	0	0	0	0	NA	NA	NA	NA	NA	ACPR_8,	NA	0	NA	NA	NA	NA
ZL21-298	Zaire	AL	18710	3.5	F	13.2	1	1	1	NA	NA	NA	NA	NA	NA	36.5	0	1	2	3	7	14	21	28	NA	NA	NA	NA	NA	65836.5	NA	0	0	0	0	0	0	NA	NA	NA	NA	NA	ACPR_8,	NA	0	NA	NA	NA	NA
ZL21-299	Zaire	AL	18711	4	M	12.6	1	1	1	NA	NA	NA	NA	NA	NA	36.8	0	1	2	3	NA	NA	NA	NA	NA	NA	NA	NA	NA	50807	NA	0	0	NA	NA	NA	NA	NA	NA	NA	NA	NA	infraccao_1,abandono_5,abandono_d3_5,	NA	0	0	NA	NA	NA
ZL21-300	Zaire	AL	18712	0.666667	F	7.3	1	1	1	NA	NA	NA	NA	NA	NA	36.2	0	1	2	3	7	14	21	28	NA	NA	11	NA	NA	61107.5	NA	0	0	0	0	0	0	NA	NA	0	NA	NA	ACPR_8,	NA	0	NA	NA	NA	NA
ZL21-301	Zaire	AL	18712	2.5	F	10.1	1	1	1	NA	NA	NA	NA	NA	NA	36.1	0	1	2	3	7	14	21	28	NA	NA	NA	NA	NA	59162	NA	0	0	0	0	0	0	NA	NA	NA	NA	NA	ACPR_8,	NA	0	NA	NA	NA	NA
ZL21-302	Zaire	AL	18713	3.83333	F	15	1	1	1	NA	NA	NA	NA	NA	30,	36.2	0	1	2	3	7	14	21	28	NA	NA	NA	NA	NA	49545	NA	0	0	0	0	0	0	NA	NA	NA	NA	NA	ACPR_8,	NA	NA	NA	NA	NA	NA
ZL21-303	Zaire	AL	18713	1.66667	F	9.6	1	1	1	NA	NA	NA	NA	NA	NA	36.8	0	1	2	3	7	14	21	28	NA	NA	NA	NA	NA	61639	NA	0	0	0	0	0	0	NA	NA	NA	NA	NA	ACPR_8,	NA	NA	NA	NA	NA	NA
ZL21-304	Zaire	AL	18714	3	F	13.4	1	1	1	NA	NA	NA	NA	NA	NA	36.2	0	1	2	3	7	14	NA	NA	NA	NA	NA	NA	NA	15126	NA	0	0	0	367	NA	NA	NA	NA	NA	NA	NA	FT_2,FTT_FCT_2b,FT_2_para1,FTT_FCT_2d,	NA	NA	NA	NA	0	NA
ZQ21-000	Zaire	ASAQ	18714	2.25	M	12.3	1	1	1	NA	NA	NA	NA	NA	NA	36.4	0	1	2	3	7	14	21	NA	NA	NA	NA	NA	NA	60123.5	NA	0	0	0	0	20024	NA	NA	NA	NA	NA	NA	FT_2,FTT_FCT_2b,FT_2_para1,FTT_FCT_2d,	NA	NA	NA	NA	NA	0
ZQ21-001	Zaire	ASAQ	18714	4.08333	F	14.9	1	1	1	NA	NA	NA	NA	NA	NA	36.5	0	1	2	3	7	14	21	NA	NA	NA	NA	NA	NA	81031.5	NA	0	0	0	0	10187	NA	NA	NA	NA	NA	NA	FT_2,FTT_FCT_2b,FT_2_para1,FTT_FCT_2c,	NA	NA	NA	NA	NA	0
ZQ21-002	Zaire	ASAQ	18718	0.75	F	8.8	1	1	1	NA	NA	NA	NA	NA	NA	36.4	0	1	2	3	7	14	21	28	NA	NA	10	NA	NA	24022	NA	0	0	0	0	0	0	NA	NA	0	NA	NA	ACPR_8,	NA	NA	NA	NA	NA	NA
ZQ21-003	Zaire	ASAQ	18718	2.58333	M	12.9	0	1	1	NA	NA	NA	NA	NA	NA	36	0	1	2	3	7	14	21	28	NA	NA	NA	NA	NA	55264	NA	0	0	0	0	0	0	NA	NA	NA	NA	NA	ACPR_8,	NA	NA	NA	NA	NA	NA
ZQ21-004	Zaire	ASAQ	18718	1.5	F	9.2	0	1	1	NA	NA	NA	NA	NA	NA	36.4	0	1	2	3	7	14	21	28	NA	NA	NA	NA	NA	31408	NA	0	0	0	0	0	0	NA	NA	NA	NA	NA	ACPR_8,	NA	NA	NA	NA	NA	NA
ZQ21-005	Zaire	ASAQ	18722	2.41667	M	12.8	1	1	1	NA	NA	NA	NA	NA	NA	36.4	0	1	2	3	7	14	21	28	NA	NA	NA	NA	NA	18764	NA	0	0	0	0	0	0	NA	NA	NA	NA	NA	ACPR_8,	NA	NA	NA	NA	NA	NA
ZQ21-006	Zaire	ASAQ	18724	3.16667	F	13.6	1	1	1	NA	NA	NA	NA	NA	NA	36	0	1	2	3	7	NA	NA	NA	NA	NA	NA	NA	NA	163969	NA	0	0	0	NA	NA	NA	NA	NA	NA	NA	NA	infraccao_1,abandono_5,abandono_d7_5,	NA	NA	0	NA	NA	NA
ZQ21-007	Zaire	ASAQ	18725	1.25	M	9.5	1	1	1	NA	NA	NA	NA	NA	NA	36.6	0	1	2	3	7	14	21	28	NA	NA	NA	NA	NA	52577.5	NA	0	0	0	0	0	0	NA	NA	NA	NA	NA	ACPR_8,	NA	NA	NA	NA	NA	NA
ZQ21-008	Zaire	ASAQ	18725	2.75	F	10.9	1	1	1	NA	NA	NA	NA	NA	NA	36.3	0	1	2	3	7	14	21	28	NA	NA	NA	NA	NA	164490	NA	0	0	0	0	0	0	NA	NA	NA	NA	NA	ACPR_8,	NA	NA	NA	NA	NA	NA
ZQ21-009	Zaire	ASAQ	18729	3	F	13.3	1	1	1	NA	NA	NA	NA	NA	NA	36	0	1	2	3	7	14	21	29	NA	NA	NA	NA	NA	150265	NA	0	0	0	0	0	0	NA	NA	NA	NA	NA	ACPR_8,	NA	NA	NA	NA	NA	NA
ZQ21-010	Zaire	ASAQ	18729	1.83333	M	12.7	1	1	1	NA	NA	NA	NA	NA	NA	37.8	0	1	2	3	7	14	21	29	NA	NA	NA	NA	NA	67867	NA	0	0	0	0	0	0	NA	NA	NA	NA	NA	ACPR_8,	NA	NA	NA	NA	NA	NA
ZQ21-011	Zaire	ASAQ	18729	1.5	F	11.1	1	1	0	NA	NA	NA	NA	NA	NA	36.1	0	1	2	3	7	14	21	28	NA	NA	NA	NA	NA	84604	NA	0	0	0	0	0	0	NA	NA	NA	NA	NA	ACPR_8,	NA	NA	NA	NA	NA	NA
ZQ21-012	Zaire	ASAQ	18729	2	F	8.8	1	1	0	NA	NA	NA	NA	NA	NA	36.1	0	1	2	3	7	14	21	28	NA	NA	NA	NA	NA	93211.5	NA	0	0	0	0	0	0	NA	NA	NA	NA	NA	ACPR_8,	NA	NA	NA	NA	NA	NA
ZQ21-013	Zaire	ASAQ	18737	4	F	14.1	1	1	1	NA	NA	NA	NA	NA	NA	36.1	0	1	2	3	7	14	21	28	NA	NA	NA	NA	NA	6682	NA	0	0	0	0	0	0	NA	NA	NA	NA	NA	ACPR_8,	NA	NA	NA	NA	NA	NA
ZQ21-014	Zaire	ASAQ	18737	2	F	14.2	1	1	1	NA	NA	NA	NA	NA	NA	36	0	1	2	3	7	14	21	28	NA	NA	NA	NA	NA	32586.5	NA	0	0	0	0	0	0	NA	NA	NA	NA	NA	ACPR_8,	NA	NA	NA	NA	NA	NA
ZQ21-015	Zaire	ASAQ	18737	2.58333	M	12.8	1	1	1	NA	NA	NA	NA	NA	NA	36	0	1	2	3	7	14	21	29	NA	NA	NA	NA	NA	66269.5	NA	0	0	0	0	0	0	NA	NA	NA	NA	NA	ACPR_8,	NA	NA	NA	NA	NA	NA
ZQ21-016	Zaire	ASAQ	18737	2.58333	M	12.8	1	1	1	NA	NA	NA	NA	NA	NA	36	0	1	2	3	7	14	21	28	NA	NA	NA	NA	NA	66269.5	NA	0	0	0	0	0	0	NA	NA	NA	NA	NA	ACPR_8,	NA	NA	NA	NA	NA	NA
ZQ21-017	Zaire	ASAQ	18738	1.41667	F	12	1	1	1	NA	NA	NA	NA	NA	NA	36.1	0	1	2	3	8	14	NA	NA	NA	NA	NA	NA	NA	88800.5	NA	0	0	0	0	NA	NA	NA	NA	NA	NA	NA	infraccao_1,abandono_5,abandono_d14_5,	NA	NA	NA	NA	NA	NA
ZQ21-018	Zaire	ASAQ	18739	1.41667	F	8.5	1	1	1	NA	NA	NA	NA	NA	NA	36	0	1	2	3	7	14	21	28	NA	NA	NA	NA	NA	46846	NA	0	0	0	0	0	0	NA	NA	NA	NA	NA	ACPR_8,	NA	NA	NA	NA	NA	NA
ZQ21-019	Zaire	ASAQ	18750	2.25	M	11.3	1	1	1	NA	NA	NA	NA	NA	NA	36.1	0	1	2	3	7	14	21	28	NA	NA	NA	NA	NA	16516	NA	NA	0	0	0	0	0	NA	NA	NA	NA	NA	ACPR_8,	NA	NA	NA	NA	NA	NA
ZQ21-020	Zaire	ASAQ	18750	1.41667	F	9.1	1	1	1	NA	NA	NA	NA	NA	NA	36	0	1	2	3	7	14	21	28	NA	NA	NA	NA	NA	36364	NA	0	0	0	0	0	0	NA	NA	NA	NA	NA	ACPR_8,	NA	NA	NA	NA	NA	NA
ZQ21-021	Zaire	ASAQ	18751	1.58333	F	10.3	1	1	1	NA	NA	NA	NA	NA	NA	36.2	0	1	2	3	7	14	21	NA	NA	NA	NA	NA	NA	99076	NA	0	0	0	0	0	NA	NA	NA	NA	NA	NA	infraccao_1,abandono_5,abandono_d21_5,	NA	NA	NA	NA	NA	NA
ZQ21-022	Zaire	ASAQ	18751	2.41667	F	13.1	1	1	1	NA	NA	NA	NA	NA	NA	36	0	1	2	3	7	14	21	28	NA	NA	NA	NA	NA	71385.5	NA	0	0	0	0	0	0	NA	NA	NA	NA	NA	ACPR_8,	NA	NA	NA	NA	NA	NA
ZQ21-023	Zaire	ASAQ	18751	4.08333	F	13.7	1	1	1	NA	NA	NA	NA	NA	NA	36.1	0	1	2	3	7	14	21	28	NA	NA	NA	NA	NA	38871	NA	0	0	0	0	0	0	NA	NA	NA	NA	NA	ACPR_8,	NA	NA	NA	NA	NA	NA
ZQ21-024	Zaire	ASAQ	18757	1.91667	M	11.6	1	1	1	NA	NA	NA	NA	NA	NA	36.7	0	1	2	3	8	14	21	28	NA	NA	NA	NA	NA	79640	NA	0	0	0	0	0	0	NA	NA	NA	NA	NA	ACPR_8,	NA	NA	NA	NA	NA	NA
ZQ21-025	Zaire	ASAQ	18757	1.91667	F	9	0	1	1	NA	NA	NA	NA	NA	NA	36.7	0	1	2	3	8	14	21	28	NA	NA	NA	NA	NA	19278	NA	0	0	0	0	0	0	NA	NA	NA	NA	NA	ACPR_8,	NA	NA	NA	NA	NA	NA
ZQ21-026	Zaire	ASAQ	18759	0.833333	F	9.5	1	1	1	NA	NA	NA	NA	NA	NA	37.3	0	1	2	3	7	14	21	28	NA	NA	NA	NA	NA	61676.5	NA	0	0	0	0	0	0	NA	NA	NA	NA	NA	ACPR_8,	NA	NA	NA	NA	NA	NA
ZQ21-027	Zaire	ASAQ	18759	2.41667	M	12.2	1	1	NA	NA	NA	NA	NA	NA	NA	NA	0	1	NA	NA	NA	NA	NA	NA	NA	NA	NA	NA	NA	134244	NA	NA	NA	NA	NA	NA	NA	NA	NA	NA	NA	NA	infraccao_1,outro_1a_iii,outra falha de completar tratamento:TEVE CONVULSOES EM CASA E FOI ASSISTIDO NO BU,	NA	NA	NA	NA	NA	NA
ZQ21-028	Zaire	ASAQ	18764	2.41667	M	11.9	1	1	1	NA	NA	NA	NA	NA	NA	36.1	0	1	2	3	7	NA	NA	NA	NA	NA	NA	NA	NA	67557	NA	0	0	0	NA	NA	NA	NA	NA	NA	NA	NA	infraccao_1,abandono_5,abandono_d7_5,	NA	NA	NA	NA	NA	NA
ZQ21-029	Zaire	ASAQ	18764	4	M	15.9	1	1	1	NA	NA	NA	NA	NA	NA	36.2	0	1	2	3	7	14	21	28	NA	NA	NA	NA	NA	38080.5	NA	0	0	0	0	0	38248.5	NA	NA	NA	NA	NA	FT_2,FTT_FCT_2b,FT_2_para1,FTT_FCT_2d,	NA	NA	NA	NA	NA	0
ZQ21-030	Zaire	ASAQ	18764	1.83333	M	8.3	1	1	1	NA	NA	NA	NA	NA	NA	36.4	0	1	2	3	7	14	21	NA	NA	NA	NA	NA	NA	76502	NA	0	0	0	0	9799.5	NA	NA	NA	NA	NA	NA	FT_2,FTT_FCT_2b,FT_2_para1,FTT_FCT_2d,	NA	NA	NA	NA	NA	0
ZQ21-031	Zaire	ASAQ	18764	3	F	10.6	1	1	1	NA	NA	NA	NA	NA	NA	36.4	0	1	2	3	7	14	21	29	NA	NA	NA	NA	NA	44805	NA	0	0	0	0	0	87961	NA	NA	NA	NA	NA	FT_2,FTT_FCT_2b,FT_2_para1,FTT_FCT_2d,	NA	NA	NA	NA	NA	0
ZQ21-032	Zaire	ASAQ	18765	3.16667	M	13.6	1	1	1	NA	NA	NA	NA	NA	NA	36.1	0	1	2	3	7	14	21	28	NA	NA	NA	NA	NA	48093.5	NA	0	0	0	0	0	0	NA	NA	NA	NA	NA	ACPR_8,	NA	NA	NA	NA	NA	0
ZQ21-033	Zaire	ASAQ	18765	2	M	11.3	1	1	1	NA	NA	NA	NA	NA	NA	36.1	0	1	2	3	7	14	21	28	NA	NA	NA	NA	NA	106970	NA	0	0	0	0	0	0	NA	NA	NA	NA	NA	ACPR_8,	NA	NA	NA	NA	NA	0
ZQ21-034	Zaire	ASAQ	18771	1.41667	F	9.8	1	1	1	NA	NA	NA	NA	NA	NA	36	0	1	2	3	7	14	21	28	NA	NA	NA	NA	NA	14441	NA	0	0	0	0	0	0	NA	NA	NA	NA	NA	ACPR_8,	NA	NA	NA	NA	0	0
ZQ21-035	Zaire	ASAQ	18771	4	F	15.3	1	1	1	NA	NA	NA	NA	NA	NA	36.2	0	1	2	3	7	14	21	28	NA	NA	NA	NA	NA	22094	NA	0	0	0	0	0	0	NA	NA	NA	NA	NA	ACPR_8,	NA	NA	NA	NA	0	0
ZQ21-036	Zaire	ASAQ	18771	1.08333	M	8.2	1	1	1	NA	NA	NA	NA	NA	NA	36.4	0	1	2	3	7	14	21	28	NA	NA	NA	NA	NA	98193	NA	0	0	0	0	0	0	NA	NA	NA	NA	NA	ACPR_8,	NA	NA	NA	NA	0	0
ZQ21-037	Zaire	ASAQ	18772	3.83333	M	12.7	0	1	1	NA	NA	NA	NA	NA	NA	36.5	0	1	2	3	7	14	21	28	NA	NA	NA	NA	NA	34427.5	NA	0	0	0	0	0	0	NA	NA	NA	NA	NA	ACPR_8,	NA	NA	NA	NA	0	0
ZQ21-038	Zaire	ASAQ	18772	3.58333	F	14.3	1	1	1	NA	NA	NA	NA	NA	NA	36.1	0	1	2	3	7	14	NA	NA	NA	NA	NA	NA	NA	38053.5	NA	0	0	0	0	NA	NA	NA	NA	NA	NA	NA	abandono_5,abandono_d14_5,	NA	NA	NA	NA	0	NA
ZQ21-039	Zaire	ASAQ	18773	1.41667	F	8.9	1	1	1	NA	NA	NA	NA	NA	NA	36	0	1	2	3	7	14	21	28	NA	NA	NA	NA	NA	45816	NA	0	0	0	0	0	0	NA	NA	NA	NA	NA	ACPR_8,	NA	NA	NA	NA	0	0
ZQ21-040	Zaire	ASAQ	18773	4	M	14.8	1	1	1	NA	NA	NA	NA	NA	NA	36.9	0	1	2	3	7	14	21	28	NA	NA	NA	NA	NA	54371	NA	0	0	0	0	0	0	NA	NA	NA	NA	NA	ACPR_8,	NA	NA	NA	NA	0	0
ZQ21-041	Zaire	ASAQ	18778	2	M	11.1	1	1	1	NA	NA	NA	NA	NA	NA	36.4	0	1	2	3	7	14	21	28	NA	NA	NA	NA	NA	37103.5	NA	0	0	0	0	0	0	NA	NA	NA	NA	NA	ACPR_8,	NA	NA	NA	0	0	0
ZQ21-042	Zaire	ASAQ	18778	3.08333	F	13.6	1	1	1	NA	NA	NA	NA	NA	NA	36	0	1	2	3	7	14	22	NA	NA	NA	NA	NA	NA	77773	NA	0	0	0	0	11118	NA	NA	NA	NA	NA	NA	FT_2,FTT_FCT_2b,FT_2_para1,FTT_FCT_2d,	NA	NA	NA	0	0	1
ZQ21-043	Zaire	ASAQ	18786	1.16667	M	10.5	1	1	1	NA	NA	NA	NA	NA	NA	37.5	0	1	2	3	7	15	21	28	NA	NA	NA	NA	NA	76237	NA	0	0	0	0	0	0	NA	NA	NA	NA	NA	ACPR_8,	NA	NA	0	0	0	0
ZQ21-044	Zaire	ASAQ	18786	3.66667	F	14	1	1	1	NA	NA	NA	NA	NA	NA	36.1	0	1	2	3	7	14	21	28	NA	NA	NA	NA	NA	71989.5	NA	0	0	0	0	0	1238	NA	NA	NA	NA	NA	FT_2,FTT_FCT_2b,FT_2_para1,FTT_FCT_2d,	NA	0	0	0	0	0
ZQ21-045	Zaire	ASAQ	18792	3.25	F	13.5	1	1	1	NA	NA	NA	NA	NA	NA	36	0	1	2	3	7	14	21	28	NA	NA	NA	NA	NA	94448.5	NA	0	0	0	0	0	0	NA	NA	NA	NA	NA	ACPR_8,	NA	0	0	0	0	0
ZQ21-046	Zaire	ASAQ	18792	1	F	8.3	1	1	1	NA	NA	NA	NA	NA	NA	36.2	0	1	2	3	7	14	NA	NA	NA	NA	NA	NA	NA	32257.5	NA	0	0	0	44359.5	NA	NA	NA	NA	NA	NA	NA	FT_2,FTT_FCT_2b,FT_2_para1,FTT_FCT_2d,	NA	0	0	0	1	NA
ZQ21-047	Zaire	ASAQ	18801	2.33333	M	12.5	1	1	0	NA	NA	NA	NA	NA	NA	NA	0	0	2	NA	NA	NA	NA	NA	NA	NA	NA	NA	NA	147812	NA	168	NA	NA	NA	NA	NA	NA	NA	NA	NA	NA	FT_2,FTP_2a,FTP_2a_grave,outros_antimalaricos_1d,	NA	0	NA	NA	NA	NA
ZQ21-048	Zaire	ASAQ	18801	3.66667	M	11.5	1	1	1	NA	NA	NA	NA	NA	NA	36.7	0	1	2	3	7	14	21	NA	NA	NA	NA	NA	NA	65733	NA	0	0	0	0	11057.5	NA	NA	NA	NA	NA	NA	FT_2,FTT_FCT_2b,FT_2_para1,FTT_FCT_2d,	NA	0	0	0	0	0
ZQ21-049	Zaire	ASAQ	18801	4	F	14.8	1	1	1	NA	NA	NA	NA	NA	NA	36.2	0	1	2	3	7	14	-9	28	NA	NA	NA	NA	NA	10235.5	NA	0	0	0	0	0	0	NA	NA	NA	NA	NA	ACPR_8,	NA	0	0	0	0	0
ZQ21-050	Zaire	ASAQ	18803	3.91667	F	13.4	1	1	1	NA	NA	NA	NA	NA	NA	36.2	0	1	2	3	7	14	21	28	NA	NA	NA	NA	NA	141605	NA	0	0	0	0	0	0	NA	NA	NA	NA	NA	ACPR_8,	NA	0	0	0	0	0
ZQ21-051	Zaire	ASAQ	18803	2.25	M	14.6	1	1	1	NA	NA	NA	NA	NA	NA	35.6	0	1	2	3	7	14	21	28	NA	NA	NA	NA	NA	10155	NA	0	0	0	0	0	0	NA	NA	NA	NA	NA	ACPR_8,	NA	0	0	0	0	0
ZQ21-052	Zaire	ASAQ	18807	1.66667	F	10.7	1	1	1	NA	NA	NA	NA	NA	NA	36.3	0	1	2	-27	7	14	21	28	NA	NA	NA	NA	NA	13311	NA	0	0	0	0	0	0	NA	NA	NA	NA	NA	ACPR_8,	NA	0	0	0	0	0
ZQ21-053	Zaire	ASAQ	18716	2.25	F	15.3	0	1	1	NA	NA	NA	NA	NA	NA	36	0	1	2	3	7	14	21	28	NA	NA	NA	NA	NA	30025	NA	0	0	0	0	0	0	NA	NA	NA	NA	NA	ACPR_8,	NA	0	0	0	0	0
ZQ21-054	Zaire	ASAQ	18718	3.33333	F	14.9	1	1	1	NA	NA	NA	NA	NA	NA	35.8	0	1	2	3	7	14	21	NA	NA	NA	NA	NA	NA	15723	NA	0	0	0	0	20704	NA	NA	NA	NA	NA	NA	FTT_FCT_2b,FT_2_para1,FTT_FCT_2d,	NA	0	0	0	0	0
ZQ21-055	Zaire	ASAQ	18722	0.833333	F	7.3	1	1	0	NA	NA	NA	NA	NA	NA	35.6	0	1	2	3	7	15	21	28	NA	NA	NA	NA	NA	13674	NA	55	0	0	0	0	0	NA	NA	NA	NA	NA	ACPR_8,	NA	0	0	0	0	0
ZQ21-056	Zaire	ASAQ	18724	3	M	10.2	0	1	1	NA	NA	NA	NA	NA	NA	35.7	0	1	2	3	7	15	21	29	NA	NA	NA	NA	NA	78717	NA	126	0	0	0	0	0	NA	NA	NA	NA	NA	ACPR_8,	NA	0	0	0	0	0
ZQ21-057	Zaire	ASAQ	18725	3	F	15	0	1	1	NA	NA	NA	NA	NA	NA	35.9	0	1	2	3	7	14	21	28	NA	NA	NA	NA	NA	20600	NA	0	0	0	0	0	0	NA	NA	NA	NA	NA	ACPR_8,	NA	0	0	0	0	0
ZQ21-058	Zaire	ASAQ	18725	2	M	12.6	0	1	1	NA	NA	NA	NA	NA	NA	35	0	1	2	3	7	14	21	28	NA	NA	NA	NA	NA	71573	NA	0	0	0	0	0	0	NA	NA	NA	NA	NA	ACPR_8,	NA	0	0	0	0	0
ZQ21-059	Zaire	ASAQ	18725	1.41667	F	9.4	0	1	1	NA	NA	NA	NA	NA	NA	35.5	0	1	2	3	7	14	21	28	NA	NA	NA	NA	NA	38249	NA	0	0	0	0	0	0	NA	NA	NA	NA	NA	ACPR_8,	NA	0	0	0	0	0
ZQ21-060	Zaire	ASAQ	18729	2	M	9.4	0	1	1	NA	NA	NA	NA	NA	NA	35	0	1	2	3	7	14	21	28	NA	NA	NA	NA	NA	32878.5	NA	0	0	0	0	0	0	NA	NA	NA	NA	NA	ACPR_8,	NA	0	0	0	0	0
ZQ21-061	Zaire	ASAQ	18729	4	F	13	1	1	1	NA	NA	NA	NA	NA	NA	34.9	0	1	2	3	7	14	21	28	NA	NA	NA	NA	NA	124862	NA	0	0	0	0	0	0	NA	NA	NA	NA	NA	ACPR_8,	NA	0	0	0	0	0
ZQ21-062	Zaire	ASAQ	18729	3.25	M	12.5	1	1	1	NA	NA	NA	NA	NA	NA	35.6	0	1	2	3	7	14	21	28	NA	NA	NA	NA	NA	120571	NA	0	0	0	0	0	0	NA	NA	NA	NA	NA	ACPR_8,	NA	0	0	0	0	0
ZQ21-063	Zaire	ASAQ	18732	4	F	13.7	0	1	1	NA	NA	NA	NA	NA	NA	36	0	1	2	3	7	14	21	28	NA	NA	NA	NA	NA	48836.5	NA	79	0	0	0	0	0	NA	NA	NA	NA	NA	ACPR_8,	NA	0	0	0	0	0
ZQ21-064	Zaire	ASAQ	18737	2.91667	F	12.9	0	1	1	NA	NA	NA	NA	NA	NA	35	0	1	2	3	7	14	21	28	NA	NA	NA	NA	NA	46559.5	NA	0	0	0	0	0	0	NA	NA	NA	NA	NA	ACPR_8,	NA	0	0	0	0	0
ZQ21-065	Zaire	ASAQ	18737	4.16667	M	15.8	0	1	1	NA	NA	NA	NA	NA	NA	35.7	0	1	2	3	8	15	21	28	NA	NA	NA	NA	NA	42385.5	NA	0	0	0	0	0	0	NA	NA	NA	NA	NA	ACPR_8,	NA	0	0	0	0	0
ZQ21-066	Zaire	ASAQ	18739	3.5	F	14.4	0	1	1	NA	NA	NA	NA	NA	NA	36.1	0	1	2	3	7	14	21	28	NA	NA	NA	NA	NA	100737	NA	0	0	0	0	0	0	NA	NA	NA	NA	NA	ACPR_8,	NA	0	0	0	0	0
ZQ21-067	Zaire	ASAQ	18743	3	F	15.3	0	1	1	NA	NA	NA	NA	NA	NA	36.9	0	1	2	3	7	14	21	28	NA	NA	NA	NA	NA	164634	NA	0	0	0	0	0	0	NA	NA	NA	NA	NA	ACPR_8,	NA	0	0	0	0	0
ZQ21-068	Zaire	ASAQ	18743	0.666667	F	8.4	1	1	1	NA	NA	NA	NA	NA	NA	36	0	1	2	3	7	14	21	28	NA	NA	NA	NA	NA	181587	NA	0	0	0	0	0	0	NA	NA	NA	NA	NA	ACPR_8,	NA	0	0	0	0	0
ZQ21-069	Zaire	ASAQ	18743	3	M	14.6	0	1	1	NA	NA	NA	NA	NA	NA	35.5	0	1	2	3	7	14	21	28	NA	NA	NA	NA	NA	10510	NA	0	0	0	0	0	0	NA	NA	NA	NA	NA	ACPR_8,	NA	0	0	0	0	0
ZQ21-070	Zaire	ASAQ	18744	2	M	13.9	1	1	1	NA	NA	NA	NA	NA	NA	35.9	0	1	2	3	7	14	21	28	NA	NA	NA	NA	NA	186403	NA	0	0	0	0	0	2160	NA	NA	NA	NA	NA	FTT_FCT_2b,FT_2_para1,FTT_FCT_2d,	NA	0	0	0	0	0
ZQ21-071	Zaire	ASAQ	18747	2.16667	M	10.3	1	1	1	NA	NA	NA	NA	NA	NA	36.1	0	1	2	3	7	14	21	28	NA	NA	NA	NA	NA	11287	NA	0	0	0	0	0	0	NA	NA	NA	NA	NA	ACPR_8,	NA	0	0	0	0	0
ZQ21-072	Zaire	ASAQ	18747	4.5	F	16.8	1	1	1	NA	NA	NA	NA	NA	NA	35.9	0	1	2	3	7	14	21	28	NA	NA	NA	NA	NA	78514.5	NA	0	0	0	0	0	0	NA	NA	NA	NA	NA	ACPR_8,	NA	0	0	0	0	0
ZQ21-073	Zaire	ASAQ	18750	3.75	M	15.2	0	1	1	NA	NA	NA	NA	NA	NA	35.8	0	1	2	3	7	14	21	28	NA	NA	NA	NA	NA	150386	NA	0	0	0	0	0	0	NA	NA	NA	NA	NA	ACPR_8,	NA	0	0	0	0	0
ZQ21-074	Zaire	ASAQ	18751	1.08333	M	8.6	1	1	1	60,	NA	NA	NA	NA	NA	36.1	0	1	2	3	7	14	21	28	NA	NA	NA	NA	NA	66690.5	NA	0	0	0	0	0	0	NA	NA	NA	NA	NA	ACPR_8,	NA	0	0	0	0	0
ZQ21-075	Zaire	ASAQ	18751	3	M	14.5	0	1	1	30,60,	NA	NA	NA	NA	NA	35.1	0	1	2	3	7	14	21	28	NA	NA	NA	NA	NA	3469	NA	0	0	0	0	0	0	NA	NA	NA	NA	NA	ACPR_8,	NA	0	0	0	0	0
ZQ21-076	Zaire	ASAQ	18751	2.41667	F	11.5	0	1	1	NA	NA	NA	NA	NA	NA	35.8	0	1	2	3	7	14	21	28	NA	NA	NA	NA	NA	32986.5	NA	0	0	0	0	0	0	NA	NA	NA	NA	NA	ACPR_8,	NA	0	0	0	0	0
ZQ21-077	Zaire	ASAQ	18753	4	F	16.8	1	1	1	NA	NA	NA	NA	NA	NA	35.9	0	1	2	3	8	14	20	NA	NA	NA	NA	NA	NA	6792	NA	39	0	0	0	38343.5	NA	NA	NA	NA	NA	NA	FTT_FCT_2b,FT_2_para1,FTT_FCT_2d,	NA	0	0	0	0	0
ZQ21-078	Zaire	ASAQ	18753	1	F	8.4	1	1	1	NA	NA	NA	NA	NA	NA	36.2	0	1	2	2	7	14	21	28	NA	NA	NA	NA	NA	121212	NA	31	0	0	0	0	0	NA	NA	NA	NA	NA	ACPR_8,	NA	0	0	0	0	0
ZQ21-079	Zaire	ASAQ	18758	4.58333	M	17.9	0	1	1	NA	NA	NA	NA	NA	NA	35.9	0	1	2	3	8	14	21	28	NA	NA	NA	NA	NA	12723	NA	0	0	0	0	0	0	NA	NA	NA	NA	NA	ACPR_8,	NA	0	0	0	0	0
ZQ21-080	Zaire	ASAQ	18758	3.41667	F	13	0	0	NA	NA	NA	NA	NA	NA	NA	NA	0	1	NA	NA	NA	NA	NA	NA	NA	NA	NA	NA	NA	10006	NA	NA	NA	NA	NA	NA	NA	NA	NA	NA	NA	NA	FT_2,FTP_2a,FTP_2a_grave,	NA	NA	NA	NA	NA	NA
ZQ21-081	Zaire	ASAQ	18764	4.58333	M	14.8	0	1	1	NA	NA	NA	NA	NA	NA	36.5	0	1	2	3	7	14	21	28	NA	NA	NA	NA	NA	25077	NA	0	0	0	0	0	0	NA	NA	NA	NA	NA	ACPR_8,	NA	0	0	0	0	0
ZQ21-082	Zaire	ASAQ	18764	2.41667	M	14.1	0	1	1	NA	NA	NA	NA	NA	NA	35.8	0	1	2	3	7	14	21	28	NA	NA	NA	NA	NA	155316	NA	31	0	0	0	0	0	NA	NA	NA	NA	NA	ACPR_8,	NA	0	0	0	0	0
ZQ21-083	Zaire	ASAQ	18765	2.16667	M	11.9	0	0	1	NA	NA	NA	NA	NA	NA	36.1	0	1	2	3	7	14	21	28	NA	NA	NA	NA	NA	75596.5	NA	0	0	0	0	0	0	NA	NA	NA	NA	NA	ACPR_8,	NA	0	0	0	0	0
ZQ21-084	Zaire	ASAQ	18766	1.83333	F	11.4	0	1	1	NA	30,	NA	NA	NA	NA	36.1	0	1	2	3	8	14	21	28	NA	NA	NA	NA	NA	35553.5	NA	0	0	0	0	0	0	NA	NA	NA	NA	NA	ACPR_8,	NA	0	0	0	0	0
ZQ21-085	Zaire	ASAQ	18766	4.91667	F	16.4	0	1	1	NA	NA	NA	NA	NA	NA	34.8	0	1	2	3	7	14	21	28	NA	NA	NA	NA	NA	50139.5	NA	0	0	0	0	0	28775	NA	NA	NA	NA	NA	FTT_FCT_2b,FT_2_para1,FTT_FCT_2d,	NA	0	0	0	0	0
ZQ21-086	Zaire	ASAQ	18767	2.5	M	11.7	0	1	1	NA	NA	NA	NA	NA	NA	36	0	1	2	3	7	14	21	NA	NA	NA	NA	NA	NA	71407.5	NA	0	0	0	0	NA	NA	NA	NA	NA	NA	NA	infraccao_1,outros_antimalaricos_1d,	NA	0	0	0	0	NA
ZQ21-087	Zaire	ASAQ	18767	3	F	10.2	0	1	1	NA	NA	NA	NA	NA	NA	36	0	1	2	3	8	15	20	29	NA	NA	NA	NA	NA	27133	NA	0	0	0	0	0	0	NA	NA	NA	NA	NA	ACPR_8,	NA	0	0	0	0	0
ZQ21-088	Zaire	ASAQ	18767	4.91667	M	17.4	0	1	1	NA	NA	NA	NA	NA	NA	35.2	0	1	2	2	7	14	22	28	NA	NA	NA	NA	NA	83748	NA	0	0	0	0	0	0	NA	NA	NA	NA	NA	ACPR_8,	NA	0	0	0	0	0
ZQ21-089	Zaire	ASAQ	18767	1.41667	M	9.9	0	1	NA	NA	NA	NA	NA	NA	NA	NA	0	1	NA	NA	NA	NA	NA	NA	NA	NA	NA	NA	NA	42668.5	174.5	NA	NA	NA	NA	NA	NA	NA	NA	NA	NA	NA	FT_2,FTP_2a,FTP_2a_grave,	0	NA	NA	NA	NA	NA
ZQ21-090	Zaire	ASAQ	18767	1.58333	F	9.9	0	1	1	NA	NA	NA	NA	NA	NA	35	0	1	2	3	7	14	21	28	NA	NA	NA	NA	NA	8333.5	NA	0	0	0	0	0	0	NA	NA	NA	NA	NA	ACPR_8,	NA	0	0	0	0	0
ZQ21-091	Zaire	ASAQ	18771	1.16667	F	10.6	0	1	1	NA	NA	NA	NA	NA	NA	36.3	0	1	2	3	7	14	NA	NA	NA	NA	NA	NA	NA	145051	NA	0	0	0	0	NA	NA	NA	NA	NA	NA	NA	infraccao_1,abandono_5,abandono_d14_5,	NA	0	0	0	0	NA
ZQ21-092	Zaire	ASAQ	18774	2.75	F	12	0	1	1	NA	NA	NA	NA	NA	NA	36.2	0	1	2	3	7	14	21	28	NA	NA	NA	NA	NA	11331	NA	0	0	0	0	0	14164	NA	NA	NA	NA	NA	FTT_FCT_2b,FT_2_para1,FTT_FCT_2d,	NA	0	0	0	0	0
ZQ21-093	Zaire	ASAQ	18779	3	F	12	0	1	1	NA	NA	NA	NA	NA	NA	36	0	1	2	3	6	15	22	28	NA	NA	NA	NA	NA	170476	NA	0	0	0	0	0	0	NA	NA	NA	NA	NA	ACPR_8,	NA	0	0	0	0	0
ZQ21-094	Zaire	ASAQ	18780	3.66667	M	14	1	1	1	NA	NA	NA	NA	NA	NA	36	0	1	2	3	7	14	21	29	NA	NA	NA	NA	NA	42337.5	NA	0	0	0	0	0	27956.5	NA	NA	NA	NA	NA	FTT_FCT_2b,FT_2_para1,FTT_FCT_2d,	NA	0	0	0	0	0
ZQ21-095	Zaire	ASAQ	18780	2.33333	M	11	0	1	1	NA	NA	NA	NA	NA	NA	35.5	1	1	2	3	6	14	21	28	NA	NA	NA	NA	NA	72084.5	NA	0	0	0	0	0	0	NA	NA	NA	NA	NA	ACPR_8,	NA	0	0	0	0	0
ZQ21-096	Zaire	ASAQ	18781	3.75	M	11.8	0	1	1	NA	NA	NA	NA	NA	NA	35.9	0	1	2	3	7	14	21	28	NA	NA	NA	NA	NA	88563	NA	0	0	0	0	0	0	NA	NA	NA	NA	NA	ACPR_8,	NA	0	0	0	0	0
ZQ21-097	Zaire	ASAQ	18782	4.58333	F	16.6	0	1	1	NA	NA	NA	NA	NA	NA	36	0	1	2	3	7	13	21	28	NA	NA	NA	NA	NA	123131	NA	361.5	0	0	0	0	0	NA	NA	NA	NA	NA	ACPR_8,	NA	0	0	0	0	0
ZQ21-098	Zaire	ASAQ	18785	1.08333	F	10.1	0	1	1	NA	NA	NA	NA	NA	NA	35.8	0	1	2	3	7	14	21	28	NA	NA	NA	NA	NA	19395.5	NA	0	0	0	0	0	0	NA	NA	NA	NA	NA	ACPR_8,	NA	0	0	0	0	0
ZQ21-099	Zaire	ASAQ	18785	4.16667	F	14.6	1	1	1	NA	NA	NA	NA	NA	NA	35.2	0	1	2	3	7	14	21	28	NA	NA	NA	NA	NA	116216	NA	0	0	0	0	0	0	NA	NA	NA	NA	NA	ACPR_8,	NA	0	0	0	0	0
ZQ21-100	Zaire	ASAQ	18786	4	F	14.1	0	1	1	NA	NA	NA	NA	NA	NA	36.3	0	1	2	3	7	14	21	28	NA	NA	NA	NA	NA	21399	NA	0	0	0	0	0	0	NA	NA	NA	NA	NA	ACPR_8,	NA	0	0	0	0	0
ZQ21-101	Zaire	ASAQ	18799	3	M	14.4	0	1	1	NA	NA	NA	NA	NA	NA	36.2	0	1	2	3	7	14	21	28	NA	NA	NA	NA	NA	50693	NA	0	0	0	0	0	0	NA	NA	NA	NA	NA	ACPR_8,	NA	0	0	0	0	0
ZQ21-102	Zaire	ASAQ	18800	1	M	11.6	1	1	1	NA	NA	NA	NA	NA	NA	36	0	1	2	3	7	14	21	28	NA	NA	NA	NA	NA	75731	NA	0	0	0	0	0	0	NA	NA	NA	NA	NA	ACPR_8,	NA	0	0	0	0	0
ZQ21-103	Zaire	ASAQ	18800	3	F	12.2	1	1	1	NA	NA	NA	NA	NA	NA	36.2	0	1	2	3	7	14	NA	NA	NA	NA	18	NA	NA	159044	NA	71	0	0	0	NA	NA	NA	NA	188737	NA	NA	FTT_FCT_2b,FT_2_para1,FTT_FCT_2c,	NA	0	0	0	0	NA
ZQ21-104	Zaire	ASAQ	18807	2.16667	F	13.2	0	1	1	NA	NA	NA	NA	NA	NA	36	0	1	2	3	7	14	21	28	NA	NA	NA	NA	NA	133736	NA	0	0	0	0	0	0	NA	NA	NA	NA	NA	ACPR_8,	NA	0	0	0	0	0
[truncated: 70 more columns]
